# Supplementary material for: Aseasonal Migration of a Northern Bottlenose Whale Provides Support for the Skin Molt Migration Hypothesis
Source: Ecol Evol. 2025 Jan 30;15(2):e70921. doi: 10.1002/ece3.70921 (PMC11780396; doi:10.1002/ece3.70921)
Supplement: Supplementary file 1 — Data S1: Locations. [file ECE3-15-e70921-s004.csv]

DeployID	Instr	Date	Quality	Latitude	Longitude
135201	SPOT	7/9/2019 0:37	1	63.5946	-58.5444
135201	SPOT	7/9/2019 8:25	A	63.5155	-58.3055
135201	SPOT	7/9/2019 16:03	B	63.4787	-58.0042
135201	SPOT	7/9/2019 22:36	0	63.3718	-57.5759
135201	SPOT	7/10/2019 14:06	Z	63.1513	-57.5994
135201	SPOT	7/10/2019 14:53	A	63.0812	-56.8792
135201	SPOT	7/10/2019 16:24	B	62.952	-56.6442
135201	SPOT	7/10/2019 22:57	B	62.7606	-56.6709
135201	SPOT	7/11/2019 0:49	A	62.7507	-56.4541
135201	SPOT	7/11/2019 14:24	0	62.904	-55.6918
135201	SPOT	7/11/2019 22:57	B	62.7953	-55.8481
135201	SPOT	7/12/2019 0:19	Z	62.9151	-55.285
135201	SPOT	7/12/2019 0:19	B	62.9607	-55.3475
135201	SPOT	7/12/2019 0:34	B	62.9176	-55.356
135201	SPOT	7/12/2019 8:56	B	62.6887	-54.7549
135201	SPOT	7/12/2019 14:03	0	62.6819	-54.5474
135201	SPOT	7/12/2019 14:29	A	62.6907	-54.6125
135201	SPOT	7/12/2019 16:06	B	62.6222	-54.573
135201	SPOT	7/12/2019 20:22	B	67.6718	-25.3027
135201	SPOT	7/12/2019 22:43	3	62.4737	-54.2486
135201	SPOT	7/12/2019 22:43	3	62.4737	-54.2486
135201	SPOT	7/13/2019 6:23	B	62.0486	-54.2702
135201	SPOT	7/13/2019 10:27	2	61.8508	-54.3091
135201	SPOT	7/13/2019 14:15	B	61.6714	-54.3391
135201	SPOT	7/13/2019 14:42	B	61.6581	-54.3517
135201	SPOT	7/14/2019 0:10	B	61.2071	-54.3115
135201	SPOT	7/14/2019 10:15	A	60.7873	-54.4714
135201	SPOT	7/14/2019 12:57	B	60.6652	-54.6076
135201	SPOT	7/14/2019 14:05	A	60.6373	-54.6814
135201	SPOT	7/14/2019 14:59	B	60.555	-54.6258
135201	SPOT	7/14/2019 18:28	B	60.5249	-54.9523
135201	SPOT	7/15/2019 0:29	B	60.3029	-54.9979
135201	SPOT	7/15/2019 10:06	B	60.0662	-54.6776
135201	SPOT	7/15/2019 10:16	A	60.061	-54.7209
135201	SPOT	7/15/2019 12:11	B	60.0154	-54.7712
135201	SPOT	7/15/2019 14:02	B	59.9418	-54.5976
135201	SPOT	7/15/2019 16:23	B	59.8679	-54.5614
135201	SPOT	7/15/2019 18:20	B	59.7998	-54.6018
135201	SPOT	7/15/2019 22:18	B	59.642	-54.5673
135201	SPOT	7/15/2019 22:51	A	59.6103	-54.4072
135201	SPOT	7/16/2019 12:39	B	59.0748	-53.9996
135201	SPOT	7/18/2019 12:58	A	57.3756	-52.2394
135201	SPOT	7/18/2019 20:49	B	56.9671	-52.0577
135201	SPOT	7/18/2019 22:30	0	56.9082	-52.0483
135201	SPOT	7/19/2019 0:27	A	56.8078	-51.8466
135201	SPOT	7/19/2019 8:13	B	56.4185	-51.388
135201	SPOT	7/19/2019 10:58	0	56.3269	-51.2419
135201	SPOT	7/19/2019 14:57	B	56.1762	-50.8728
135201	SPOT	7/19/2019 22:24	0	55.7873	-50.3347
135201	SPOT	7/19/2019 22:25	B	55.8089	-50.253
135201	SPOT	7/20/2019 0:41	B	55.6521	-50.2938
135201	SPOT	7/20/2019 0:48	1	55.6367	-50.282
135203	SPOT	7/9/2019 6:48	0	63.1976	-58.3448
135203	SPOT	7/9/2019 12:43	1	62.9743	-57.9222
135203	SPOT	7/9/2019 20:26	B	62.6853	-57.5428
135203	SPOT	7/9/2019 22:35	1	62.595	-57.4171
135203	SPOT	7/10/2019 0:57	A	62.5311	-57.3357
135203	SPOT	7/10/2019 12:24	0	62.1876	-56.7229
135203	SPOT	7/10/2019 14:02	1	62.0661	-56.6468
135203	SPOT	7/10/2019 22:52	B	61.6639	-56.8196
135203	SPOT	7/10/2019 22:55	1	61.6657	-56.7427
135203	SPOT	7/11/2019 0:35	A	61.5821	-56.7404
135203	SPOT	7/11/2019 0:46	B	61.5729	-56.7171
135203	SPOT	7/11/2019 12:03	0	61.1464	-56.6195
135203	SPOT	7/11/2019 12:44	B	61.1105	-56.4824
135203	SPOT	7/11/2019 22:33	1	60.7075	-56.5592
135203	SPOT	7/12/2019 8:32	A	60.3304	-56.1182
135203	SPOT	7/12/2019 8:57	B	60.3172	-56.1661
135203	SPOT	7/12/2019 10:31	3	60.2221	-56.0606
135203	SPOT	7/12/2019 10:31	3	60.2221	-56.0606
135203	SPOT	7/12/2019 14:03	A	60.0167	-56.0173
135203	SPOT	7/12/2019 22:01	B	59.6197	-55.6105
135203	SPOT	7/12/2019 22:14	A	59.6135	-55.594
135203	SPOT	7/12/2019 22:15	B	59.6143	-55.5804
135203	SPOT	7/12/2019 22:44	B	59.6063	-55.4931
135203	SPOT	7/13/2019 10:10	B	58.9805	-55.2243
135203	SPOT	7/13/2019 12:34	B	58.8352	-55.1177
135203	SPOT	7/13/2019 14:20	B	58.7707	-54.7607
135203	SPOT	7/13/2019 14:42	B	58.728	-55.052
135203	SPOT	7/13/2019 20:20	0	58.4425	-54.88
135203	SPOT	7/13/2019 22:51	A	58.3503	-54.6592
135205	SPOT	7/9/2019 0:39	0	62.7393	-58.2867
135205	SPOT	7/9/2019 6:46	1	62.8083	-58.2853
135205	SPOT	7/9/2019 12:43	A	62.6727	-58.2034
135205	SPOT	7/9/2019 12:54	1	62.676	-58.1874
135205	SPOT	7/9/2019 14:24	1	62.6199	-58.0817
135205	SPOT	7/9/2019 16:39	B	62.6031	-57.9477
135205	SPOT	7/9/2019 22:32	0	62.5232	-57.417
135205	SPOT	7/10/2019 0:18	0	62.4919	-57.4083
135205	SPOT	7/10/2019 0:53	B	62.4692	-57.3976
135205	SPOT	7/10/2019 12:40	B	62.2825	-56.5739
135205	SPOT	7/11/2019 0:33	A	61.7774	-56.6995
135205	SPOT	7/11/2019 0:48	A	61.8893	-56.3822
135205	SPOT	7/11/2019 10:43	A	61.8429	-56.0887
135205	SPOT	7/11/2019 12:57	1	61.5032	-55.8944
135205	SPOT	7/11/2019 14:38	1	61.4382	-55.7742
135205	SPOT	7/11/2019 20:16	A	61.2799	-55.7748
135205	SPOT	7/11/2019 20:46	A	61.2446	-55.8711
135205	SPOT	7/11/2019 20:46	A	61.2604	-55.7741
135205	SPOT	7/11/2019 20:58	A	61.2631	-55.6773
135205	SPOT	7/11/2019 22:35	A	61.2096	-55.8
135205	SPOT	7/11/2019 22:49	Z	61.1205	-57.6716
135205	SPOT	7/12/2019 0:16	0	61.1172	-56.048
135205	SPOT	7/12/2019 12:46	B	60.6995	-56.053
135205	SPOT	7/12/2019 14:00	B	60.6429	-56.1339
135205	SPOT	7/12/2019 14:57	B	60.5092	-55.9166
135205	SPOT	7/12/2019 20:19	B	60.3825	-56.0201
135205	SPOT	7/12/2019 22:03	B	60.342	-56.1746
135205	SPOT	7/12/2019 22:03	B	60.342	-56.1746
135205	SPOT	7/13/2019 0:22	1	60.2313	-56.1305
135205	SPOT	7/13/2019 8:48	B	59.873	-56.3941
135205	SPOT	7/13/2019 20:26	B	59.4589	-56.2609
135205	SPOT	7/13/2019 20:52	B	59.4153	-56.0374
135205	SPOT	7/13/2019 22:27	A	59.4093	-55.8249
135205	SPOT	7/14/2019 0:12	A	59.3651	-55.9184
135205	SPOT	7/14/2019 12:56	A	58.6005	-55.0658
135205	SPOT	7/14/2019 14:08	B	58.7728	-55.2548
135205	SPOT	7/14/2019 14:24	B	58.7762	-55.1854
135205	SPOT	7/14/2019 16:00	B	58.7014	-55.3235
135205	SPOT	7/14/2019 18:34	A	58.3551	-55.6569
135205	SPOT	7/14/2019 20:10	A	58.563	-55.2204
135205	SPOT	7/15/2019 0:28	A	58.3955	-55.0292
135205	SPOT	7/15/2019 10:05	A	58.0647	-54.6009
135205	SPOT	7/15/2019 10:58	B	58.0545	-54.5979
135205	SPOT	7/15/2019 20:46	B	57.6892	-53.8638
135205	SPOT	7/15/2019 22:07	A	57.6307	-53.8411
135205	SPOT	7/15/2019 22:08	B	57.5786	-54.0714
135205	SPOT	7/15/2019 22:23	B	57.6312	-53.769
135205	SPOT	7/15/2019 22:49	B	57.5695	-53.9693
135205	SPOT	7/16/2019 0:00	B	57.6066	-53.8036
135205	SPOT	7/16/2019 0:29	1	57.5466	-53.7887
135205	SPOT	7/16/2019 2:12	B	57.4557	-53.5665
135205	SPOT	7/16/2019 10:31	B	57.2427	-53.0728
135206	SPOT	7/9/2019 12:53	B	63.5099	-58.1957
135206	SPOT	7/10/2019 12:16	B	63.2594	-56.4359
135206	SPOT	7/10/2019 14:45	B	62.9632	-57.1352
135206	SPOT	7/10/2019 22:12	B	62.5662	-56.7425
135206	SPOT	7/11/2019 14:18	Z	60.0606	-50.2091
135206	SPOT	7/11/2019 14:56	0	61.9589	-56.4491
135206	SPOT	7/11/2019 22:34	1	61.7551	-56.186
135206	SPOT	7/12/2019 0:16	A	61.6901	-56.2174
135206	SPOT	7/12/2019 0:22	2	61.7024	-56.0953
135206	SPOT	7/12/2019 0:22	2	61.7024	-56.0953
135206	SPOT	7/12/2019 8:55	B	61.4107	-55.655
135206	SPOT	7/12/2019 22:15	0	61.0136	-54.9187
135206	SPOT	7/12/2019 22:15	0	61.01	-54.9188
135206	SPOT	7/13/2019 0:24	A	60.9704	-54.8718
135206	SPOT	7/13/2019 10:27	1	60.624	-54.6488
135206	SPOT	7/13/2019 12:39	B	60.4301	-54.402
135206	SPOT	7/13/2019 20:25	B	60.1649	-54.4136
135206	SPOT	7/14/2019 0:06	B	59.9611	-54.5456
135206	SPOT	7/14/2019 0:11	B	59.9681	-54.43
135206	SPOT	7/14/2019 8:35	A	59.7351	-54.2181
175029	Mk10	7/5/2019 14:14	B	64.1378	-58.4466
175029	Mk10	7/5/2019 14:48	B	64.1178	-58.4784
175029	Mk10	7/5/2019 15:49	0	64.139	-58.4477
175029	Mk10	7/5/2019 15:49	B	64.1388	-58.4476
175029	Mk10	7/5/2019 17:30	B	64.1056	-58.5127
175029	Mk10	7/5/2019 18:23	B	64.1014	-58.5224
175029	Mk10	7/5/2019 18:33	2	64.0983	-58.5767
175029	Mk10	7/5/2019 19:02	B	64.0984	-58.5704
175029	Mk10	7/5/2019 19:43	B	64.0918	-58.5743
175029	Mk10	7/5/2019 19:55	B	64.0701	-58.5339
175029	Mk10	7/5/2019 20:16	B	64.0887	-58.5575
175029	Mk10	7/5/2019 20:39	B	64.0849	-58.5462
175029	Mk10	7/5/2019 22:25	B	64.079	-58.5629
175029	Mk10	7/5/2019 22:30	B	64.0973	-58.577
175029	Mk10	7/5/2019 23:01	1	64.1086	-58.5685
175029	Mk10	7/5/2019 23:58	2	64.1316	-58.567
175029	Mk10	7/6/2019 0:01	A	64.1028	-58.4985
175029	Mk10	7/6/2019 0:35	2	64.1254	-58.5718
175029	Mk10	7/6/2019 1:19	A	64.1426	-58.6169
175029	Mk10	7/6/2019 2:19	2	64.2011	-58.6097
175029	Mk10	7/6/2019 8:18	1	64.0833	-58.5794
175029	Mk10	7/6/2019 10:00	B	64.0755	-58.5771
175029	Mk10	7/6/2019 10:10	B	64.0728	-58.597
175029	Mk10	7/6/2019 14:26	1	64.0841	-58.7469
175029	Mk10	7/6/2019 16:09	A	64.0546	-58.726
175029	Mk10	7/6/2019 18:42	B	64.0612	-58.4413
175029	Mk10	7/6/2019 18:52	A	63.9941	-58.4362
175029	Mk10	7/6/2019 20:30	1	64.0235	-58.3722
175029	Mk10	7/6/2019 22:00	B	64.0575	-58.3483
175029	Mk10	7/6/2019 22:00	B	64.0493	-58.3353
175029	Mk10	7/6/2019 22:10	1	64.0435	-58.3602
175029	Mk10	7/6/2019 22:40	B	64.0527	-58.3285
175029	Mk10	7/6/2019 22:50	B	64.0619	-58.3188
175029	Mk10	7/7/2019 0:31	B	64.0566	-58.2512
175029	Mk10	7/7/2019 2:59	B	64.0058	-58.2183
175029	Mk10	7/7/2019 2:59	B	63.9789	-58.3539
175029	Mk10	7/7/2019 4:33	B	63.9862	-58.4046
175029	Mk10	7/7/2019 11:00	A	63.8842	-58.6565
175029	Mk10	7/7/2019 12:25	B	63.8987	-58.6524
175029	Mk10	7/7/2019 12:29	B	63.9135	-58.6589
175029	Mk10	7/7/2019 14:02	2	63.958	-58.4242
175029	Mk10	7/7/2019 14:09	B	63.9669	-58.4512
175029	Mk10	7/7/2019 14:53	1	64.0051	-58.4032
175029	Mk10	7/7/2019 16:37	B	64.0787	-58.4669
175029	Mk10	7/7/2019 16:40	2	64.0471	-58.4735
175029	Mk10	7/7/2019 18:42	B	64.123	-58.5497
175029	Mk10	7/7/2019 20:44	2	63.9752	-58.5661
175029	Mk10	7/7/2019 22:04	B	63.9551	-58.5089
175029	Mk10	7/8/2019 0:57	A	63.8222	-58.4954
175029	Mk10	7/8/2019 2:39	B	63.7843	-58.3244
175029	Mk10	7/8/2019 8:02	1	63.6914	-58.4761
175029	Mk10	7/8/2019 8:49	B	63.6974	-58.4668
175029	Mk10	7/8/2019 8:56	0	63.6765	-58.4964
175029	Mk10	7/8/2019 10:32	1	63.7423	-58.5565
175029	Mk10	7/8/2019 10:38	1	63.7596	-58.5499
175029	Mk10	7/8/2019 12:03	A	63.8853	-58.6933
175029	Mk10	7/8/2019 12:05	0	63.8592	-58.719
175029	Mk10	7/8/2019 12:35	B	63.8648	-58.6631
175029	Mk10	7/8/2019 14:15	B	63.8485	-58.7501
175029	Mk10	7/8/2019 14:48	B	63.854	-58.7813
175029	Mk10	7/8/2019 16:23	B	63.8574	-58.8942
175029	Mk10	7/8/2019 18:03	A	63.7488	-59.0933
175029	Mk10	7/8/2019 18:04	A	63.8044	-58.9372
175029	Mk10	7/8/2019 18:40	B	63.7747	-58.9365
175029	Mk10	7/8/2019 18:40	B	63.8061	-58.8645
175029	Mk10	7/8/2019 20:17	B	63.8164	-58.823
175029	Mk10	7/8/2019 22:00	B	63.8138	-58.8363
175029	Mk10	7/8/2019 22:01	B	63.8016	-58.8605
175029	Mk10	7/8/2019 22:34	B	63.805	-58.8173
175029	Mk10	7/8/2019 22:34	0	63.8048	-58.9055
175029	Mk10	7/9/2019 0:21	B	63.8147	-58.8773
175029	Mk10	7/9/2019 0:37	B	63.8213	-58.8956
175029	Mk10	7/9/2019 6:49	2	63.9516	-58.3811
175029	Mk10	7/9/2019 10:05	1	63.9851	-58.3136
175029	Mk10	7/9/2019 10:06	A	63.9958	-58.2908
175029	Mk10	7/9/2019 12:42	B	63.948	-58.2682
175029	Mk10	7/9/2019 12:57	B	63.9486	-58.2703
175029	Mk10	7/9/2019 14:32	B	63.9459	-58.3639
175029	Mk10	7/9/2019 14:59	A	63.958	-58.3807
175029	Mk10	7/9/2019 15:00	B	63.9621	-58.3909
175029	Mk10	7/9/2019 18:17	1	63.9686	-58.1829
175029	Mk10	7/9/2019 18:18	2	63.9694	-58.1873
175029	Mk10	7/9/2019 18:19	1	63.9723	-58.1866
175029	Mk10	7/9/2019 22:36	2	63.9798	-58.1729
175029	Mk10	7/9/2019 22:54	1	63.9739	-58.2621
175029	Mk10	7/10/2019 2:34	2	64.0078	-58.3755
175029	Mk10	7/10/2019 2:40	A	64.0034	-58.3521
175029	Mk10	7/10/2019 6:14	A	63.9047	-58.352
175029	Mk10	7/10/2019 12:40	2	63.9988	-58.2967
175029	Mk10	7/10/2019 12:40	2	63.9988	-58.2967
175029	Mk10	7/10/2019 14:41	B	64.0043	-58.2866
175029	Mk10	7/10/2019 14:54	B	63.9911	-58.2704
175029	Mk10	7/10/2019 16:24	B	64.0028	-58.3598
175029	Mk10	7/10/2019 16:35	B	64.0039	-58.3631
175029	Mk10	7/10/2019 20:38	B	64.026	-58.4916
175029	Mk10	7/10/2019 20:54	B	64.0239	-58.4956
175029	Mk10	7/10/2019 22:18	A	64.0154	-58.3856
175029	Mk10	7/11/2019 0:53	0	64.0812	-58.4113
175029	Mk10	7/11/2019 0:53	1	64.0664	-58.3927
175029	Mk10	7/11/2019 14:14	A	63.9417	-58.1172
175029	Mk10	7/11/2019 14:22	B	64.0106	-58.4453
175029	Mk10	7/11/2019 14:37	B	63.931	-58.0541
175029	Mk10	7/11/2019 16:01	B	63.9364	-58.0566
175029	Mk10	7/11/2019 16:56	B	63.9369	-58.0472
175029	Mk10	7/11/2019 18:38	1	63.9865	-58.0892
176940	Mk10	7/5/2019 11:58	0	64.1023	-58.3695
176940	Mk10	7/5/2019 13:04	2	64.1115	-58.3668
176940	Mk10	7/5/2019 13:39	B	64.1083	-58.3676
176940	Mk10	7/5/2019 13:39	B	64.1104	-58.3725
176940	Mk10	7/5/2019 14:03	0	64.1076	-58.3395
176940	Mk10	7/5/2019 14:03	0	64.112	-58.3688
176940	Mk10	7/5/2019 14:48	A	64.1041	-58.3466
176940	Mk10	7/5/2019 16:46	B	64.0868	-58.4441
176940	Mk10	7/5/2019 16:59	B	64.0942	-58.4289
176940	Mk10	7/5/2019 17:00	B	64.0979	-58.4338
176940	Mk10	7/5/2019 18:20	B	64.0926	-58.472
176940	Mk10	7/5/2019 18:34	2	64.0949	-58.5739
176940	Mk10	7/5/2019 19:09	B	64.0911	-58.5955
176940	Mk10	7/5/2019 19:59	1	64.1126	-58.5012
176940	Mk10	7/5/2019 21:36	0	64.063	-58.7217
176940	Mk10	7/5/2019 22:19	3	64.12	-58.4753
176940	Mk10	7/5/2019 22:23	B	64.1163	-58.5399
176940	Mk10	7/5/2019 23:16	2	64.1246	-58.5428
176940	Mk10	7/6/2019 0:09	1	64.1641	-58.5606
176940	Mk10	7/6/2019 0:09	2	64.1641	-58.5614
176940	Mk10	7/6/2019 0:38	B	64.1582	-58.5182
176940	Mk10	7/6/2019 1:01	B	64.1583	-58.5247
176940	Mk10	7/6/2019 1:48	0	64.173	-58.5334
176940	Mk10	7/6/2019 1:50	2	64.1648	-58.603
176940	Mk10	7/6/2019 6:40	B	64.2393	-58.5914
176940	Mk10	7/6/2019 8:16	0	64.1464	-58.9488
176940	Mk10	7/6/2019 8:27	A	64.2499	-58.5842
176940	Mk10	7/6/2019 9:38	B	64.2502	-58.6375
176940	Mk10	7/6/2019 10:02	B	64.1389	-58.6587
176940	Mk10	7/6/2019 10:06	1	64.1395	-58.7138
176940	Mk10	7/6/2019 12:02	A	64.1337	-58.6201
176940	Mk10	7/6/2019 12:41	B	64.138	-58.6159
176940	Mk10	7/7/2019 4:33	A	64.0194	-58.2667
176940	Mk10	7/7/2019 10:52	2	63.9845	-58.2928
176940	Mk10	7/7/2019 12:01	1	64.0063	-58.278
176940	Mk10	7/7/2019 14:37	0	64.0731	-58.4732
176940	Mk10	7/7/2019 14:53	A	64.0475	-58.5065
176940	Mk10	7/7/2019 16:43	A	64.0189	-58.4742
176940	Mk10	7/7/2019 18:08	0	63.9742	-58.4998
176940	Mk10	7/7/2019 18:21	B	63.9719	-58.5061
176940	Mk10	7/7/2019 22:48	0	63.8093	-58.4326
176940	Mk10	7/8/2019 0:01	0	63.7743	-58.2946
176940	Mk10	7/8/2019 0:44	1	63.7515	-58.2075
176940	Mk10	7/8/2019 0:55	A	63.7532	-58.21
176940	Mk10	7/8/2019 2:39	B	63.7201	-58.3932
176940	Mk10	7/8/2019 10:29	3	63.6626	-58.4735
176940	Mk10	7/8/2019 10:39	B	63.6589	-58.4738
176940	Mk10	7/8/2019 12:06	B	63.653	-58.4521
176940	Mk10	7/8/2019 14:20	A	63.6254	-58.4334
176940	Mk10	7/8/2019 14:39	B	63.5978	-58.2619
176940	Mk10	7/8/2019 16:21	A	63.674	-58.335
176940	Mk10	7/8/2019 16:23	0	63.6625	-58.2791
176940	Mk10	7/8/2019 16:54	0	63.6771	-58.3376
176940	Mk10	7/8/2019 20:59	A	63.6328	-58.4551
176940	Mk10	7/8/2019 22:03	B	63.6351	-58.5027
176940	Mk10	7/8/2019 22:05	0	63.6375	-58.5977
176940	Mk10	7/8/2019 22:40	A	63.6489	-58.6213
176940	Mk10	7/9/2019 3:00	B	63.6457	-59.0416
176940	Mk10	7/9/2019 10:02	0	63.5079	-58.5001
176940	Mk10	7/9/2019 10:02	1	63.5514	-58.277
176940	Mk10	7/9/2019 12:53	2	63.5337	-58.246
176940	Mk10	7/9/2019 14:35	B	63.528	-58.2967
176940	Mk10	7/9/2019 16:41	B	63.5493	-58.1581
176940	Mk10	7/9/2019 16:41	B	63.4419	-57.9254
176940	Mk10	7/9/2019 16:41	B	63.5031	-58.1868
176940	Mk10	7/9/2019 22:08	B	63.3761	-57.7411
176940	Mk10	7/9/2019 22:08	0	63.32	-57.6111
176940	Mk10	7/10/2019 0:10	B	63.2976	-57.5425
176940	Mk10	7/10/2019 0:54	2	63.289	-57.3905
176940	Mk10	7/10/2019 0:59	B	63.2876	-57.3814
176940	Mk10	7/10/2019 1:00	A	63.2936	-57.3679
176940	Mk10	7/10/2019 2:41	A	63.2835	-57.2238
176940	Mk10	7/10/2019 12:20	0	63.0198	-56.8653
176940	Mk10	7/10/2019 12:40	3	63.0193	-56.8407
176940	Mk10	7/10/2019 14:19	B	62.9934	-56.7311
176940	Mk10	7/10/2019 14:38	B	62.8847	-56.5476
176940	Mk10	7/10/2019 14:38	B	62.9944	-56.7515
176940	Mk10	7/10/2019 14:46	B	62.8788	-56.5804
176940	Mk10	7/10/2019 16:15	B	62.884	-56.8693
176940	Mk10	7/10/2019 16:17	2	62.8328	-56.8223
176940	Mk10	7/10/2019 16:26	A	62.8319	-56.8014
176940	Mk10	7/10/2019 18:03	0	62.811	-56.9492
176940	Mk10	7/10/2019 18:07	0	62.781	-56.8927
176940	Mk10	7/10/2019 19:00	B	62.7674	-56.8737
176940	Mk10	7/10/2019 20:38	B	62.6966	-56.7996
176940	Mk10	7/10/2019 22:13	0	62.5772	-56.7322
176940	Mk10	7/10/2019 22:46	B	62.5552	-56.7156
176940	Mk10	7/11/2019 0:31	B	62.4844	-56.6597
176940	Mk10	7/11/2019 10:58	1	62.0431	-56.5269
176940	Mk10	7/11/2019 12:01	B	62.0029	-56.4858
176940	Mk10	7/11/2019 12:47	B	62.0057	-56.4628
176940	Mk10	7/11/2019 12:54	0	62.0069	-56.4716
176940	Mk10	7/11/2019 14:12	B	61.9137	-56.5796
176940	Mk10	7/11/2019 14:15	1	61.9902	-56.5285
176940	Mk10	7/11/2019 14:17	0	62.0353	-56.5094
176940	Mk10	7/11/2019 14:54	1	61.963	-56.5636
176940	Mk10	7/11/2019 16:34	B	61.8386	-56.5621
176940	Mk10	7/11/2019 18:36	B	61.6817	-56.6141
176940	Mk10	7/11/2019 20:59	B	61.5039	-56.6507
176940	Mk10	7/11/2019 20:59	B	61.7108	-56.5754
176940	Mk10	7/11/2019 22:28	0	61.7189	-56.3786
176940	Mk10	7/11/2019 22:30	1	61.7651	-56.1678
176940	Mk10	7/11/2019 22:31	2	61.7851	-56.1541
176940	Mk10	7/12/2019 0:14	0	61.697	-56.0796
176940	Mk10	7/12/2019 0:21	0	61.7236	-56.1969
176940	Mk10	7/12/2019 8:56	B	61.4662	-56.0443
176940	Mk10	7/12/2019 10:29	1	61.3569	-55.5302
176940	Mk10	7/12/2019 10:42	B	61.3569	-55.5302
176940	Mk10	7/12/2019 12:14	2	61.269	-55.4735
176940	Mk10	7/12/2019 12:15	B	61.2718	-55.4752
176940	Mk10	7/12/2019 22:14	1	61.0073	-54.936
176940	Mk10	7/12/2019 22:15	2	61.0173	-54.9288
176940	Mk10	7/12/2019 22:15	B	61.0168	-54.9282
176940	Mk10	7/13/2019 0:24	B	60.9712	-54.8524
176940	Mk10	7/13/2019 0:31	A	60.9632	-54.8807
176940	Mk10	7/13/2019 4:47	B	60.7969	-54.6747
176940	Mk10	7/13/2019 6:22	B	60.846	-54.8156
176940	Mk10	7/13/2019 8:03	1	60.7131	-54.7421
176940	Mk10	7/13/2019 8:50	0	60.682	-54.733
176940	Mk10	7/13/2019 10:25	B	60.616	-54.7056
176940	Mk10	7/13/2019 10:56	B	60.6127	-54.709
176940	Mk10	7/13/2019 12:39	B	60.536	-54.6818
176940	Mk10	7/13/2019 20:25	B	60.1729	-54.4451
176940	Mk10	7/13/2019 20:50	2	60.1481	-54.3978
176940	Mk10	7/13/2019 22:02	1	60.0775	-54.4673
176940	Mk10	7/13/2019 22:57	B	60.0318	-54.4676
176940	Mk10	7/14/2019 0:05	0	59.948	-54.6295
176940	Mk10	7/14/2019 0:06	1	59.9765	-54.4612
176940	Mk10	7/14/2019 2:57	B	59.8369	-54.5536
176940	Mk10	7/14/2019 8:34	1	59.6867	-54.2016
176940	Mk10	7/14/2019 12:27	0	59.5488	-54.1628
176940	Mk10	7/14/2019 12:43	0	59.5766	-54.1302
176940	Mk10	7/14/2019 15:00	B	59.5364	-54.0579
176940	Mk10	7/14/2019 16:38	A	59.4489	-53.7435
176940	Mk10	7/14/2019 18:27	A	59.3453	-53.5522
176940	Mk10	7/14/2019 20:54	A	59.3218	-53.3664
176940	Mk10	7/14/2019 22:17	B	59.2571	-53.3
176940	Mk10	7/15/2019 0:01	B	59.1864	-53.2174
176940	Mk10	7/15/2019 0:50	1	59.0984	-53.1631
176940	Mk10	7/15/2019 8:24	1	58.7422	-52.8294
176940	Mk10	7/15/2019 10:18	A	58.6646	-52.8249
176940	Mk10	7/15/2019 10:39	B	58.6641	-52.8253
176940	Mk10	7/15/2019 10:53	A	58.632	-52.787
176940	Mk10	7/15/2019 14:46	B	58.4164	-52.5727
176940	Mk10	7/15/2019 20:33	B	58.1137	-52.2693
176940	Mk10	7/15/2019 20:44	B	58.1946	-52.1182
176940	Mk10	7/15/2019 22:05	2	58.1618	-51.971
176940	Mk10	7/15/2019 22:06	1	58.1566	-51.9676
176940	Mk10	7/15/2019 22:23	A	58.1415	-51.9637
176940	Mk10	7/15/2019 22:23	3	58.1377	-51.9605
176940	Mk10	7/15/2019 22:23	3	58.1377	-51.9605
176940	Mk10	7/16/2019 8:05	2	57.6313	-51.378
176940	Mk10	7/16/2019 14:54	B	57.2766	-50.7152
176940	Mk10	7/16/2019 18:10	B	57.1902	-50.663
176940	Mk10	7/16/2019 22:04	B	56.9805	-50.5783
176940	Mk10	7/17/2019 0:05	B	56.9249	-50.2516
176940	Mk10	7/17/2019 8:05	A	56.3309	-50.1254
176940	Mk10	7/17/2019 12:52	B	56.1757	-50.1958
176940	Mk10	7/17/2019 14:02	A	56.0913	-50.1546
176940	Mk10	7/17/2019 14:36	A	56.0651	-50.0308
176940	Mk10	7/17/2019 14:57	A	56.088	-50.3108
176940	Mk10	7/17/2019 22:58	2	55.6469	-49.9346
176940	Mk10	7/18/2019 0:34	0	55.6592	-49.8152
176940	Mk10	7/18/2019 12:53	B	55.2532	-48.9293
176940	Mk10	7/18/2019 14:09	B	55.1763	-48.7914
176940	Mk10	7/18/2019 16:15	B	55.0428	-48.6243
176940	Mk10	7/19/2019 0:01	B	54.6316	-47.8079
176940	Mk10	7/19/2019 0:07	B	54.658	-47.8082
176940	Mk10	7/19/2019 0:23	A	54.6308	-48.3652
176940	Mk10	7/19/2019 6:34	0	54.418	-47.9196
176940	Mk10	7/19/2019 8:05	B	54.3341	-47.7708
176940	Mk10	7/19/2019 10:52	A	54.3055	-47.7852
176940	Mk10	7/19/2019 12:31	A	54.2816	-47.7158
176940	Mk10	7/19/2019 12:34	B	54.2515	-47.6474
176940	Mk10	7/19/2019 14:44	B	54.148	-47.5252
176940	Mk10	7/19/2019 20:56	0	53.8596	-47.2876
176940	Mk10	7/19/2019 22:24	0	53.7446	-47.3603
176940	Mk10	7/19/2019 22:25	A	53.7747	-47.3178
176940	Mk10	7/20/2019 0:12	B	53.6769	-47.2489
176940	Mk10	7/20/2019 0:38	1	53.6532	-47.3421
176940	Mk10	7/20/2019 6:01	0	53.4039	-47.1213
176940	Mk10	7/20/2019 8:53	B	53.3116	-47.061
176940	Mk10	7/20/2019 12:09	B	53.1467	-47.0112
176940	Mk10	7/20/2019 12:59	B	53.1228	-46.9458
176940	Mk10	7/20/2019 13:00	B	53.0685	-46.9717
176940	Mk10	7/20/2019 14:31	B	52.9991	-46.9455
176940	Mk10	7/20/2019 20:14	B	52.7609	-46.7716
176940	Mk10	7/20/2019 22:02	B	52.6565	-46.7166
176940	Mk10	7/20/2019 22:02	B	52.6611	-46.727
176940	Mk10	7/20/2019 22:46	0	52.6811	-46.6648
176940	Mk10	7/20/2019 22:46	A	52.6602	-46.6768
176940	Mk10	7/21/2019 8:53	B	51.7375	-45.5447
176940	Mk10	7/21/2019 8:53	B	51.7424	-45.5384
176940	Mk10	7/21/2019 12:34	0	51.9912	-46.4361
176940	Mk10	7/21/2019 12:37	B	51.989	-46.4361
176940	Mk10	7/21/2019 14:16	A	51.935	-46.3789
176940	Mk10	7/21/2019 14:22	1	51.915	-46.3665
176940	Mk10	7/21/2019 20:24	3	51.6693	-46.1953
176940	Mk10	7/21/2019 22:27	B	51.5806	-46.1556
176940	Mk10	7/22/2019 0:04	2	51.5073	-46.1559
176940	Mk10	7/22/2019 6:38	1	51.3069	-46.1702
176940	Mk10	7/22/2019 8:49	B	51.2156	-46.1529
176940	Mk10	7/22/2019 12:17	B	51.1134	-46.1818
176940	Mk10	7/22/2019 12:30	1	51.0858	-46.1827
176940	Mk10	7/22/2019 14:09	A	51.0098	-46.1772
176940	Mk10	7/22/2019 18:31	2	50.8008	-46.1589
176940	Mk10	7/22/2019 20:11	B	50.7287	-46.1521
176940	Mk10	7/22/2019 22:05	B	50.7398	-46.1606
176940	Mk10	7/22/2019 22:05	B	50.6439	-46.1769
176940	Mk10	7/22/2019 22:20	1	50.6288	-46.1296
176940	Mk10	7/22/2019 22:41	A	50.6326	-46.1338
176940	Mk10	7/22/2019 22:44	B	50.6279	-46.1363
176940	Mk10	7/23/2019 0:04	B	50.5859	-46.1502
176940	Mk10	7/23/2019 10:10	B	50.3455	-46.0329
176940	Mk10	7/23/2019 12:29	B	50.0503	-45.5543
176940	Mk10	7/23/2019 14:04	0	49.9369	-45.4115
176940	Mk10	7/23/2019 18:19	1	49.7258	-45.2742
176940	Mk10	7/23/2019 19:00	B	49.6798	-45.2258
176940	Mk10	7/23/2019 20:06	1	49.6333	-45.2478
176940	Mk10	7/23/2019 22:13	A	49.5799	-45.3377
176940	Mk10	7/23/2019 22:18	0	49.5026	-45.329
176940	Mk10	7/24/2019 0:01	B	49.4112	-45.2891
176940	Mk10	7/24/2019 8:26	B	49.0249	-45.1144
176940	Mk10	7/24/2019 8:55	B	49.3008	-45.2918
176940	Mk10	7/24/2019 10:26	B	49.3278	-45.3128
176940	Mk10	7/24/2019 10:26	A	49.3246	-45.3162
176940	Mk10	7/24/2019 10:55	B	49.2954	-45.3291
176940	Mk10	7/24/2019 12:13	B	49.2644	-45.3741
176940	Mk10	7/24/2019 12:13	B	49.2733	-45.3991
176940	Mk10	7/24/2019 12:13	B	49.2338	-45.5397
176940	Mk10	7/24/2019 12:40	0	49.2015	-45.524
176940	Mk10	7/24/2019 14:19	B	49.1423	-45.5105
176940	Mk10	7/24/2019 14:59	B	49.1201	-45.5078
176940	Mk10	7/24/2019 22:25	0	48.9348	-45.5008
176940	Mk10	7/25/2019 0:03	2	48.7868	-45.5751
176940	Mk10	7/25/2019 0:44	B	48.7894	-45.5994
176940	Mk10	7/25/2019 8:11	B	48.4972	-45.6061
176940	Mk10	7/25/2019 12:52	B	48.3479	-45.6548
176940	Mk10	7/25/2019 14:34	2	48.2547	-45.6531
176940	Mk10	7/25/2019 18:05	B	48.0964	-45.6727
176940	Mk10	7/25/2019 20:34	B	47.976	-45.6869
176940	Mk10	7/25/2019 22:03	0	47.929	-45.7982
176940	Mk10	7/25/2019 22:44	B	47.9005	-45.814
176940	Mk10	7/26/2019 0:15	B	47.8404	-45.8572
176940	Mk10	7/26/2019 0:51	B	47.8718	-45.8382
176940	Mk10	7/26/2019 8:01	B	47.4271	-46.1106
176940	Mk10	7/26/2019 12:30	B	47.2372	-46.3375
176940	Mk10	7/26/2019 20:04	B	46.7954	-46.6729
176940	Mk10	7/26/2019 22:25	B	46.6568	-46.7219
176940	Mk10	7/26/2019 22:55	B	46.6574	-46.7206
176940	Mk10	7/27/2019 0:05	B	46.5859	-46.7541
176940	Mk10	7/27/2019 0:57	A	46.5285	-46.6445
176940	Mk10	7/27/2019 0:58	A	46.5377	-46.6374
176940	Mk10	7/27/2019 8:55	0	46.1776	-46.7667
176940	Mk10	7/27/2019 10:40	B	46.0942	-46.7402
176940	Mk10	7/27/2019 12:39	B	45.9867	-46.7344
176940	Mk10	7/27/2019 12:46	2	46.0083	-46.9458
176940	Mk10	7/27/2019 14:01	B	45.9365	-46.938
176940	Mk10	7/27/2019 22:22	B	45.3789	-46.8914
176940	Mk10	7/28/2019 8:25	B	44.8758	-46.8834
176940	Mk10	7/28/2019 8:50	B	44.8527	-46.8703
176940	Mk10	7/28/2019 10:06	B	44.7736	-46.7797
176940	Mk10	7/28/2019 10:35	A	44.7475	-46.7374
176940	Mk10	7/28/2019 12:27	A	44.5808	-46.6424
176940	Mk10	7/28/2019 14:37	1	44.5104	-46.6975
176940	Mk10	7/28/2019 19:00	B	44.228	-46.6338
176940	Mk10	7/28/2019 20:13	0	44.0986	-46.6004
176940	Mk10	7/28/2019 20:41	3	44.0635	-46.5867
176940	Mk10	7/28/2019 20:43	2	44.0633	-46.5719
176940	Mk10	7/28/2019 22:16	0	44.0533	-46.5031
176940	Mk10	7/28/2019 22:38	1	44.0145	-46.4698
176940	Mk10	7/28/2019 22:47	1	43.9841	-46.5273
176940	Mk10	7/29/2019 0:18	B	43.8984	-46.4453
176940	Mk10	7/29/2019 0:32	B	43.8782	-46.4463
176940	Mk10	7/29/2019 8:29	B	43.8241	-46.4523
176940	Mk10	7/29/2019 10:43	B	43.3205	-46.0584
176940	Mk10	7/29/2019 10:54	B	43.377	-46.0966
176940	Mk10	7/29/2019 12:04	B	43.2887	-46.0165
176940	Mk10	7/29/2019 12:50	A	43.3889	-45.9221
176940	Mk10	7/29/2019 14:52	B	43.3442	-45.7691
176940	Mk10	7/29/2019 22:36	B	43.2655	-45.8287
176940	Mk10	7/29/2019 22:56	B	43.182	-45.5292
176940	Mk10	7/30/2019 0:41	B	43.1418	-45.3926
176940	Mk10	7/30/2019 8:51	0	42.8806	-45.3485
176940	Mk10	7/30/2019 9:00	B	42.8767	-45.3402
176940	Mk10	7/30/2019 10:30	A	42.8318	-45.2491
176940	Mk10	7/30/2019 10:30	B	42.8391	-45.2503
176940	Mk10	7/30/2019 12:46	B	42.7753	-45.1149
176940	Mk10	7/30/2019 20:17	B	42.5391	-44.6238
176940	Mk10	7/30/2019 20:58	B	42.4771	-44.6579
176940	Mk10	7/30/2019 22:36	B	42.4828	-44.464
176940	Mk10	7/30/2019 22:47	B	42.4684	-44.5297
176940	Mk10	7/31/2019 0:17	B	42.4663	-44.462
176940	Mk10	7/31/2019 8:28	A	42.3657	-44.1031
176940	Mk10	7/31/2019 8:40	B	42.2454	-44.0859
176940	Mk10	7/31/2019 10:25	B	42.2698	-44.0977
176940	Mk10	7/31/2019 14:06	B	42.1929	-43.9774
176940	Mk10	7/31/2019 18:29	B	41.9537	-43.6594
176940	Mk10	7/31/2019 20:40	B	41.8324	-43.7598
176940	Mk10	7/31/2019 22:25	B	41.7745	-43.5058
176940	Mk10	8/1/2019 6:24	B	41.5138	-43.6174
176940	Mk10	8/1/2019 8:06	B	41.5007	-43.6336
176940	Mk10	8/1/2019 10:09	A	41.4881	-43.8584
176940	Mk10	8/1/2019 10:33	B	41.4589	-43.8829
176940	Mk10	8/1/2019 10:33	1	41.4182	-43.8913
176940	Mk10	8/1/2019 12:14	B	41.3788	-43.9104
176940	Mk10	8/1/2019 12:14	B	41.3844	-43.9229
176940	Mk10	8/1/2019 18:19	0	41.3089	-43.8361
176940	Mk10	8/1/2019 20:03	B	41.2614	-43.8191
176940	Mk10	8/1/2019 20:12	1	41.3347	-43.677
176940	Mk10	8/1/2019 20:13	1	41.3242	-43.6863
176940	Mk10	8/1/2019 22:06	0	41.2809	-43.6853
176940	Mk10	8/2/2019 0:10	B	41.221	-43.6848
176940	Mk10	8/2/2019 10:03	B	40.9375	-43.6816
176940	Mk10	8/2/2019 10:03	B	40.9231	-43.6728
176940	Mk10	8/2/2019 12:03	B	40.933	-43.6689
176940	Mk10	8/2/2019 14:07	B	40.8689	-43.6666
176940	Mk10	8/2/2019 18:03	B	40.7627	-43.6587
176940	Mk10	8/3/2019 8:08	B	40.8655	-43.5681
176940	Mk10	8/3/2019 8:36	B	40.9257	-43.6741
176940	Mk10	8/3/2019 20:56	B	40.6466	-43.6176
176940	Mk10	8/3/2019 22:35	Z	41.6453	-44.2151
176940	Mk10	8/3/2019 22:56	B	41.4572	-44.7857
176940	Mk10	8/4/2019 8:14	B	41.4658	-44.8144
176940	Mk10	8/4/2019 20:20	B	42.0315	-45.3619
176940	Mk10	8/4/2019 20:40	B	42.2221	-45.3748
176940	Mk10	8/4/2019 22:16	B	42.3799	-45.2961
176940	Mk10	8/5/2019 0:14	A	42.4866	-45.3672
176940	Mk10	8/5/2019 12:30	B	42.8629	-45.5175
176940	Mk10	8/5/2019 14:08	B	42.9558	-45.569
176940	Mk10	8/5/2019 20:17	B	43.2289	-45.6633
176940	Mk10	8/6/2019 10:07	B	43.8087	-45.8785
176940	Mk10	8/6/2019 10:49	B	43.7879	-45.7941
176940	Mk10	8/6/2019 12:06	A	43.833	-45.5793
176940	Mk10	8/6/2019 12:59	B	43.8833	-45.5727
176940	Mk10	8/6/2019 22:33	0	43.8772	-45.5784
176940	Mk10	8/7/2019 0:25	B	43.915	-45.6146
176940	Mk10	8/7/2019 8:14	B	44.0764	-45.378
176940	Mk10	8/7/2019 10:37	B	44.0009	-45.5058
176940	Mk10	8/7/2019 12:48	B	44.1546	-45.7225
176940	Mk10	8/7/2019 12:48	B	44.1469	-45.7331
176940	Mk10	8/7/2019 14:23	A	44.2559	-45.8026
176940	Mk10	8/7/2019 14:24	A	44.2545	-45.8507
176940	Mk10	8/7/2019 18:49	B	44.3406	-45.9119
176940	Mk10	8/7/2019 20:24	B	44.3503	-45.9163
176940	Mk10	8/7/2019 20:29	B	44.3885	-45.7589
176940	Mk10	8/7/2019 22:41	B	44.4546	-45.8005
176940	Mk10	8/7/2019 22:42	B	44.396	-45.7631
176940	Mk10	8/8/2019 0:05	1	44.4933	-45.6689
176940	Mk10	8/8/2019 0:11	B	44.4932	-45.6688
176940	Mk10	8/8/2019 0:57	B	44.3993	-45.7071
176940	Mk10	8/8/2019 10:43	0	44.8373	-45.3763
176940	Mk10	8/8/2019 10:51	0	44.7889	-45.4302
176940	Mk10	8/8/2019 10:51	B	44.8098	-45.3643
176940	Mk10	8/8/2019 12:26	B	44.7986	-45.3838
176940	Mk10	8/8/2019 14:06	A	44.7509	-45.4098
176940	Mk10	8/8/2019 14:10	1	44.7784	-45.3851
176940	Mk10	8/8/2019 20:15	0	44.9627	-45.4485
176940	Mk10	8/9/2019 0:02	B	44.987	-45.4
176940	Mk10	8/9/2019 8:41	0	45.3898	-45.2699
176940	Mk10	8/9/2019 8:50	B	45.3841	-45.2488
176940	Mk10	8/9/2019 8:51	1	45.3488	-45.1037
176940	Mk10	8/9/2019 12:02	0	45.4299	-44.8876
176940	Mk10	8/9/2019 12:12	B	45.4342	-44.8808
176940	Mk10	8/9/2019 12:18	B	45.4357	-44.8776
176940	Mk10	8/9/2019 14:03	A	45.5948	-44.9731
176940	Mk10	8/9/2019 14:23	1	45.4545	-44.8808
176940	Mk10	8/9/2019 18:20	B	45.6214	-44.8725
176940	Mk10	8/9/2019 20:01	0	45.4983	-44.9216
176940	Mk10	8/9/2019 20:12	A	45.5118	-44.9021
176940	Mk10	8/10/2019 0:04	0	45.4567	-44.7955
176940	Mk10	8/10/2019 0:43	B	45.5087	-44.7387
176940	Mk10	8/10/2019 10:07	B	45.7622	-44.473
176940	Mk10	8/10/2019 10:07	A	45.5627	-44.3232
176940	Mk10	8/10/2019 10:30	B	45.573	-44.3125
176940	Mk10	8/10/2019 14:05	B	45.6701	-44.2048
176940	Mk10	8/10/2019 18:12	A	45.7709	-44.0749
176940	Mk10	8/10/2019 20:35	B	45.8184	-44.0255
176940	Mk10	8/11/2019 0:27	B	45.9485	-43.8761
176940	Mk10	8/11/2019 6:13	B	46.0708	-43.5389
176940	Mk10	8/11/2019 12:36	A	45.9675	-43.5469
176940	Mk10	8/12/2019 0:03	0	46.0849	-43.5995
176940	Mk10	8/12/2019 12:12	0	46.1066	-43.4128
176940	Mk10	8/12/2019 12:39	1	46.0272	-43.4545
176940	Mk10	8/12/2019 20:43	B	46.1184	-43.3249
176940	Mk10	8/12/2019 22:47	A	46.1655	-42.9604
176940	Mk10	8/13/2019 10:43	B	46.3248	-42.0986
176940	Mk10	8/13/2019 20:14	B	46.604	-42.4744
176940	Mk10	8/13/2019 20:56	B	46.6393	-42.4697
176940	Mk10	8/13/2019 22:08	0	46.5932	-42.9915
176940	Mk10	8/13/2019 22:58	B	46.604	-43.0766
176940	Mk10	8/14/2019 0:23	B	46.635	-43.2315
176940	Mk10	8/14/2019 2:08	B	46.6571	-43.4192
176940	Mk10	8/14/2019 8:00	B	46.6561	-43.394
176940	Mk10	8/14/2019 12:48	1	46.39	-43.8022
176940	Mk10	8/14/2019 14:21	B	46.3835	-43.9278
176940	Mk10	8/14/2019 20:06	1	46.3645	-44.0511
176940	Mk10	8/14/2019 22:24	A	46.3105	-44.161
176940	Mk10	8/14/2019 22:50	1	46.4328	-44.1804
176940	Mk10	8/15/2019 0:33	A	46.4734	-44.3195
176940	Mk10	8/15/2019 0:38	B	46.4841	-44.3161
176940	Mk10	8/15/2019 12:48	B	46.4869	-45.084
176940	Mk10	8/15/2019 20:59	B	46.5248	-44.8397
176940	Mk10	8/15/2019 20:59	B	46.5029	-44.1056
176940	Mk10	8/15/2019 22:44	B	46.5139	-44.2241
176940	Mk10	8/15/2019 22:45	A	46.5483	-44.3251
176940	Mk10	8/15/2019 22:46	B	46.6105	-44.2067
176940	Mk10	8/16/2019 0:20	A	46.6839	-43.9477
176940	Mk10	8/16/2019 0:21	0	46.6676	-44.0063
176940	Mk10	8/16/2019 8:41	B	46.7803	-43.1931
176940	Mk10	8/16/2019 8:54	B	46.7449	-43.2657
176940	Mk10	8/16/2019 10:38	B	46.793	-43.1133
176940	Mk10	8/16/2019 10:51	A	46.8108	-43.3232
176940	Mk10	8/16/2019 12:03	B	46.9356	-43.3582
176940	Mk10	8/16/2019 14:15	B	47.0419	-43.2349
176940	Mk10	8/16/2019 14:16	B	47.0323	-43.4
176940	Mk10	8/16/2019 20:42	A	47.3199	-43.3859
176940	Mk10	8/16/2019 20:45	2	47.3152	-43.2327
176940	Mk10	8/16/2019 22:41	0	47.3739	-43.1087
176940	Mk10	8/17/2019 0:20	A	47.3178	-43.208
176940	Mk10	8/17/2019 8:06	A	47.5167	-43.2751
176940	Mk10	8/17/2019 8:42	A	47.5439	-43.2676
176940	Mk10	8/17/2019 10:57	0	47.6109	-43.3178
176940	Mk10	8/17/2019 12:04	0	47.5794	-43.4169
176940	Mk10	8/17/2019 12:14	B	47.5633	-43.3914
176940	Mk10	8/17/2019 18:34	1	47.6544	-43.3874
176940	Mk10	8/17/2019 20:17	B	47.5263	-43.5233
176940	Mk10	8/17/2019 20:18	0	47.724	-43.4248
176940	Mk10	8/17/2019 22:15	2	47.7148	-43.5098
176940	Mk10	8/17/2019 22:19	B	47.7126	-43.5114
176940	Mk10	8/17/2019 22:59	A	47.6999	-43.5293
176940	Mk10	8/18/2019 0:02	1	47.7933	-43.5307
176940	Mk10	8/18/2019 0:03	A	47.7836	-43.524
176940	Mk10	8/18/2019 0:42	1	47.7944	-43.5909
176940	Mk10	8/18/2019 10:36	0	47.9911	-43.3881
176940	Mk10	8/18/2019 10:36	0	48.0135	-43.3517
176940	Mk10	8/18/2019 12:23	B	47.8948	-43.4991
176940	Mk10	8/18/2019 14:36	A	48.0531	-43.5286
176940	Mk10	8/18/2019 18:17	1	48.1134	-43.6309
176940	Mk10	8/18/2019 22:04	1	48.2442	-43.8591
176940	Mk10	8/18/2019 22:04	B	48.2229	-43.7563
176940	Mk10	8/18/2019 22:58	0	48.2426	-43.8776
176940	Mk10	8/19/2019 0:21	0	48.2512	-43.9165
176940	Mk10	8/19/2019 8:45	B	48.3382	-44.1594
176940	Mk10	8/19/2019 10:02	0	48.3684	-44.2009
176940	Mk10	8/19/2019 10:59	B	48.388	-44.2502
176940	Mk10	8/19/2019 12:37	B	48.4733	-44.2826
176940	Mk10	8/19/2019 18:13	B	48.5968	-44.3945
176940	Mk10	8/19/2019 20:50	2	48.6059	-44.473
176940	Mk10	8/19/2019 20:59	B	48.6147	-44.4775
176940	Mk10	8/19/2019 22:44	A	48.6816	-44.554
176940	Mk10	8/20/2019 0:34	A	48.7021	-44.6346
176940	Mk10	8/20/2019 10:55	2	48.8541	-45.1444
176940	Mk10	8/20/2019 12:29	0	48.9929	-45.1788
176940	Mk10	8/20/2019 12:50	1	48.9064	-45.2251
176940	Mk10	8/20/2019 14:53	1	48.9719	-45.3135
176940	Mk10	8/20/2019 20:37	2	48.9758	-45.5683
176940	Mk10	8/21/2019 0:13	1	48.9505	-45.7166
176940	Mk10	8/21/2019 10:32	B	49.137	-46.1152
176940	Mk10	8/21/2019 12:30	B	49.2036	-46.2589
176940	Mk10	8/21/2019 14:10	B	49.2622	-46.3759
176940	Mk10	8/21/2019 20:13	A	49.2854	-46.652
176940	Mk10	8/21/2019 22:37	A	49.3302	-46.8034
176940	Mk10	8/22/2019 0:23	B	49.3775	-46.9176
176940	Mk10	8/22/2019 10:06	A	49.5631	-47.6218
176940	Mk10	8/22/2019 12:34	B	49.5945	-47.7805
176940	Mk10	8/22/2019 14:48	B	49.6878	-47.9208
176940	Mk10	8/22/2019 14:53	B	49.6876	-47.9184
176940	Mk10	8/22/2019 20:56	A	49.5473	-48.3522
176940	Mk10	8/22/2019 20:57	0	49.4282	-48.1981
176940	Mk10	8/22/2019 22:57	A	49.4838	-48.3719
176940	Mk10	8/22/2019 22:59	A	49.4939	-48.4576
176940	Mk10	8/23/2019 2:27	B	49.5877	-48.6847
176940	Mk10	8/23/2019 12:59	B	49.5652	-48.4271
176940	Mk10	8/23/2019 12:59	A	49.8595	-48.9349
176940	Mk10	8/23/2019 14:33	B	49.892	-49.029
176940	Mk10	8/23/2019 20:27	B	50.0979	-49.2761
176940	Mk10	8/23/2019 22:39	0	50.5088	-48.9225
176940	Mk10	8/23/2019 22:43	0	50.4834	-49.0692
176940	Mk10	8/23/2019 22:46	1	50.5087	-49.0133
176940	Mk10	8/24/2019 0:36	B	50.6722	-48.9709
176940	Mk10	8/24/2019 6:10	B	51.0903	-48.8222
176940	Mk10	8/24/2019 8:57	B	51.2902	-48.7397
176940	Mk10	8/24/2019 10:50	B	51.0679	-48.8056
176940	Mk10	8/24/2019 12:42	B	51.0938	-48.7917
176940	Mk10	8/24/2019 14:12	B	51.055	-49.0402
176940	Mk10	8/24/2019 14:23	A	51.1139	-49.276
176940	Mk10	8/24/2019 14:48	B	51.1371	-49.3191
176940	Mk10	8/24/2019 18:55	B	51.2822	-49.5611
176940	Mk10	8/24/2019 20:35	B	51.3953	-49.5093
176940	Mk10	8/24/2019 20:57	B	51.4005	-49.3872
176940	Mk10	8/25/2019 0:01	A	51.5699	-49.4781
176940	Mk10	8/25/2019 0:02	B	51.5761	-49.4473
176940	Mk10	8/25/2019 8:52	B	52.0654	-49.4503
176940	Mk10	8/25/2019 12:31	B	52.2278	-49.4661
176940	Mk10	8/25/2019 14:20	B	52.3751	-49.5123
176940	Mk10	8/25/2019 14:55	B	52.4182	-49.5159
176940	Mk10	8/25/2019 18:39	B	52.6986	-49.5841
176940	Mk10	8/25/2019 20:51	B	52.9613	-49.4924
176940	Mk10	8/25/2019 21:00	B	52.7135	-49.3965
176940	Mk10	8/25/2019 22:04	0	52.9113	-49.2187
176940	Mk10	8/25/2019 22:22	B	52.9477	-49.1973
176940	Mk10	8/25/2019 22:44	B	52.9777	-49.1835
176940	Mk10	8/25/2019 22:57	B	52.9745	-49.1852
176940	Mk10	8/26/2019 0:05	B	53.1192	-49.1236
176940	Mk10	8/26/2019 0:38	1	53.0957	-49.1236
176940	Mk10	8/26/2019 8:24	B	53.6288	-48.9332
176940	Mk10	8/26/2019 8:37	B	53.6279	-48.9366
176940	Mk10	8/26/2019 12:01	B	53.8518	-48.9018
176940	Mk10	8/26/2019 12:20	A	53.8511	-49.1352
176940	Mk10	8/26/2019 12:21	B	53.8582	-48.9409
176940	Mk10	8/26/2019 12:52	B	53.8445	-49.1195
176940	Mk10	8/26/2019 14:08	B	53.904	-49.0827
176940	Mk10	8/26/2019 18:30	1	54.1889	-49.2715
176940	Mk10	8/26/2019 20:11	2	54.2655	-49.3367
176940	Mk10	8/26/2019 22:17	1	54.3975	-49.4039
176940	Mk10	8/26/2019 22:34	B	54.4121	-49.4113
176940	Mk10	8/27/2019 2:46	B	54.6345	-49.4535
176940	Mk10	8/27/2019 8:28	1	54.9673	-49.719
176940	Mk10	8/27/2019 10:07	B	55.0493	-49.7604
176940	Mk10	8/27/2019 10:48	B	55.0782	-49.7676
176940	Mk10	8/27/2019 12:16	0	55.1191	-49.8138
176940	Mk10	8/27/2019 12:30	B	55.1753	-49.8998
176940	Mk10	8/27/2019 12:57	B	55.196	-49.9627
176940	Mk10	8/27/2019 14:47	0	55.3835	-49.94
176940	Mk10	8/27/2019 16:32	B	55.5363	-50.0145
176940	Mk10	8/27/2019 18:17	A	55.5514	-50.0145
176940	Mk10	8/27/2019 20:43	B	55.6888	-50.0707
176940	Mk10	8/27/2019 22:20	3	55.7478	-50.1207
176940	Mk10	8/28/2019 0:04	B	55.8425	-50.1624
176940	Mk10	8/28/2019 0:36	B	55.8741	-50.1841
176940	Mk10	8/28/2019 10:46	B	56.4452	-50.4801
176940	Mk10	8/28/2019 12:01	B	56.4176	-50.5326
176940	Mk10	8/28/2019 12:26	1	56.4713	-50.6973
176940	Mk10	8/28/2019 14:29	B	56.6228	-50.8357
176940	Mk10	8/28/2019 16:07	A	56.6675	-50.8167
176940	Mk10	8/28/2019 16:31	B	56.6622	-50.8291
176940	Mk10	8/28/2019 16:41	B	56.6829	-50.8424
176940	Mk10	8/28/2019 18:12	A	56.7529	-50.9202
176940	Mk10	8/28/2019 20:14	B	56.8733	-51.0052
176940	Mk10	8/28/2019 20:23	B	56.8677	-51.0033
176940	Mk10	8/28/2019 22:39	0	57.0121	-51.1225
176940	Mk10	8/28/2019 22:49	A	56.9981	-51.1904
176940	Mk10	8/29/2019 0:22	B	57.107	-51.2615
176940	Mk10	8/29/2019 0:23	B	57.1151	-51.1123
176940	Mk10	8/29/2019 2:02	B	57.1837	-51.2056
176940	Mk10	8/29/2019 2:05	B	57.1938	-51.2858
176940	Mk10	8/29/2019 8:03	B	57.5461	-51.6601
176940	Mk10	8/29/2019 8:33	B	57.5237	-51.6458
176940	Mk10	8/29/2019 12:07	B	57.7261	-51.7611
176940	Mk10	8/29/2019 14:09	1	57.8363	-51.9137
176940	Mk10	8/29/2019 14:43	B	57.8725	-51.9417
176940	Mk10	8/29/2019 20:17	B	58.1707	-52.1855
176940	Mk10	8/29/2019 22:59	B	58.3112	-52.5587
176940	Mk10	8/30/2019 2:42	0	58.5207	-52.4289
176940	Mk10	8/30/2019 8:07	1	58.7485	-52.6097
176940	Mk10	8/30/2019 12:40	B	59.0108	-52.8094
176940	Mk10	8/30/2019 12:48	B	59.0668	-52.7791
176940	Mk10	8/30/2019 14:18	A	59.2065	-52.9109
176940	Mk10	8/30/2019 16:09	B	59.3278	-52.9975
176940	Mk10	8/30/2019 16:24	B	59.3534	-53.0094
176940	Mk10	8/30/2019 18:15	B	59.3499	-53.0005
176940	Mk10	8/30/2019 18:15	B	59.3501	-53.0107
176940	Mk10	8/30/2019 18:45	B	59.4396	-53.0701
176940	Mk10	8/30/2019 20:57	B	59.5569	-53.1626
176940	Mk10	8/31/2019 0:44	B	59.6599	-53.0836
176940	Mk10	8/31/2019 0:54	B	59.9837	-53.1508
176940	Mk10	8/31/2019 2:20	B	60.054	-53.1811
176940	Mk10	8/31/2019 12:42	B	60.8051	-53.1306
176940	Mk10	8/31/2019 12:42	B	60.8096	-53.1281
176940	Mk10	8/31/2019 12:57	2	61.0183	-53.2305
176940	Mk10	8/31/2019 12:59	B	61.0217	-53.2317
176940	Mk10	8/31/2019 14:46	B	61.1101	-53.2687
176940	Mk10	8/31/2019 16:21	B	61.1858	-53.3568
176940	Mk10	8/31/2019 20:55	B	61.4717	-53.5927
176940	Mk10	9/1/2019 0:17	A	61.6948	-54.1852
176940	Mk10	9/1/2019 0:29	A	61.705	-54.2071
176940	Mk10	9/1/2019 0:33	3	61.7091	-54.2723
176940	Mk10	9/1/2019 2:26	B	61.8187	-54.4271
176940	Mk10	9/1/2019 2:41	B	61.8044	-54.4006
176940	Mk10	9/1/2019 7:00	B	62.053	-54.7467
176940	Mk10	9/1/2019 8:43	A	62.1335	-54.9735
176940	Mk10	9/1/2019 10:44	A	62.2687	-55.271
176940	Mk10	9/1/2019 10:44	2	62.2617	-55.1295
176940	Mk10	9/1/2019 12:02	B	62.375	-55.4359
176940	Mk10	9/1/2019 12:47	A	62.4344	-55.5202
176940	Mk10	9/1/2019 14:02	B	62.5588	-55.5873
176940	Mk10	9/1/2019 14:10	B	62.5579	-55.582
176940	Mk10	9/1/2019 14:10	B	62.5592	-55.5877
176940	Mk10	9/1/2019 14:32	B	62.5852	-55.6121
176940	Mk10	9/1/2019 16:08	B	62.6312	-55.6958
176940	Mk10	9/1/2019 16:23	A	62.6601	-55.6906
176940	Mk10	9/1/2019 18:06	B	62.762	-55.8578
176940	Mk10	9/1/2019 22:17	A	62.9995	-56.1217
176940	Mk10	9/1/2019 22:18	B	62.9843	-56.138
176940	Mk10	9/1/2019 22:18	B	62.9884	-56.1325
176940	Mk10	9/2/2019 0:03	B	63.0927	-56.2966
176940	Mk10	9/2/2019 0:03	B	63.0948	-56.2955
176940	Mk10	9/2/2019 0:03	B	63.0997	-56.2899
176940	Mk10	9/2/2019 0:28	B	63.1256	-56.2796
176940	Mk10	9/2/2019 2:10	0	63.2046	-56.3244
176940	Mk10	9/2/2019 2:17	B	63.2047	-56.3237
176940	Mk10	9/2/2019 10:20	B	63.6051	-56.806
176940	Mk10	9/2/2019 12:06	B	63.7917	-57.0582
176940	Mk10	9/2/2019 12:06	B	63.573	-56.6881
176940	Mk10	9/2/2019 12:11	B	63.7404	-56.9937
176940	Mk10	9/2/2019 16:01	B	63.9673	-57.2745
176940	Mk10	9/2/2019 16:01	B	63.9602	-57.2975
176940	Mk10	9/2/2019 20:59	B	63.9006	-57.1819
176940	Mk10	9/2/2019 20:59	B	63.9442	-57.2797
176940	Mk10	9/2/2019 22:01	B	64.0268	-57.3545
176940	Mk10	9/2/2019 22:01	B	63.9879	-57.1223
176940	Mk10	9/2/2019 22:16	B	63.9876	-57.1271
176940	Mk10	9/3/2019 2:37	B	64.1787	-57.4661
176940	Mk10	9/3/2019 12:10	B	64.134	-57.483
176940	Mk10	9/3/2019 18:17	B	64.2909	-58.155
176940	Mk10	9/3/2019 18:45	A	64.2679	-58.6935
176940	Mk10	9/3/2019 20:19	1	64.365	-58.5992
176940	Mk10	9/3/2019 22:56	B	64.4606	-58.6972
176940	Mk10	9/3/2019 22:56	B	64.4614	-58.6978
176940	Mk10	9/4/2019 2:14	B	64.5666	-58.6504
176940	Mk10	9/4/2019 8:31	B	64.92	-58.8542
176940	Mk10	9/4/2019 10:30	B	65.1167	-58.7462
176940	Mk10	9/4/2019 12:16	B	65.3531	-58.8395
176940	Mk10	9/4/2019 12:54	B	65.386	-58.8663
176940	Mk10	9/4/2019 14:19	B	65.482	-58.8686
176940	Mk10	9/4/2019 16:07	A	65.5855	-58.3901
176940	Mk10	9/4/2019 18:03	B	65.6451	-58.2749
176940	Mk10	9/4/2019 22:13	B	65.9016	-58.0054
176940	Mk10	9/4/2019 22:22	B	65.8898	-58.0746
176940	Mk10	9/5/2019 0:38	0	65.9377	-58.3285
176940	Mk10	9/5/2019 2:20	1	65.9525	-58.5441
176940	Mk10	9/5/2019 10:43	A	66.1983	-58.8235
176940	Mk10	9/5/2019 12:32	B	66.2241	-59.0471
176940	Mk10	9/5/2019 12:38	2	66.2253	-58.9137
176940	Mk10	9/5/2019 14:27	B	66.2779	-59.0227
176940	Mk10	9/5/2019 18:22	A	66.3969	-59.082
176940	Mk10	9/5/2019 18:22	0	66.3971	-59.0824
176940	Mk10	9/5/2019 20:40	0	66.4527	-58.9811
176940	Mk10	9/5/2019 22:07	A	66.4951	-59.0033
176940	Mk10	9/5/2019 22:11	B	66.5201	-59.038
176940	Mk10	9/6/2019 0:04	1	66.5775	-58.8958
176940	Mk10	9/6/2019 2:37	B	66.658	-58.8608
176940	Mk10	9/6/2019 4:36	B	66.6601	-59.0251
176940	Mk10	9/6/2019 6:06	B	66.6985	-59.0602
176940	Mk10	9/6/2019 10:23	A	66.7214	-59.0464
176940	Mk10	9/6/2019 12:07	B	66.7464	-59.0621
176940	Mk10	9/6/2019 14:44	B	66.7808	-59.0738
176940	Mk10	9/6/2019 16:17	B	66.7908	-59.0765
176940	Mk10	9/7/2019 2:57	B	67.0036	-59.1953
176940	Mk10	9/7/2019 14:54	A	67.369	-59.4677
176940	Mk10	9/7/2019 14:55	A	67.3025	-59.0827
176940	Mk10	9/7/2019 14:57	B	67.3035	-59.0838
176940	Mk10	9/7/2019 17:00	B	67.3514	-59.1197
176940	Mk10	9/7/2019 18:36	A	67.3225	-59.0978
176940	Mk10	9/7/2019 20:20	B	67.3452	-59.1208
176940	Mk10	9/7/2019 22:40	0	67.3612	-58.8598
176940	Mk10	9/8/2019 0:53	0	67.3849	-58.9074
176940	Mk10	9/8/2019 0:53	A	67.3433	-58.8623
176940	Mk10	9/8/2019 0:56	A	67.3424	-58.8623
176940	Mk10	9/8/2019 2:41	0	67.3213	-59.0915
176940	Mk10	9/8/2019 8:29	B	67.3328	-59.2372
176940	Mk10	9/8/2019 12:22	B	67.2958	-59.0572
176940	Mk10	9/8/2019 14:05	B	67.2999	-59.011
176940	Mk10	9/8/2019 14:33	B	67.3039	-59.0088
176940	Mk10	9/8/2019 14:33	A	67.2612	-59.3362
176940	Mk10	9/8/2019 15:00	B	67.2662	-59.3328
176940	Mk10	9/8/2019 22:41	0	67.2652	-59.2397
176940	Mk10	9/9/2019 0:28	0	67.3222	-59.2534
176940	Mk10	9/9/2019 0:29	1	67.2572	-59.5626
176940	Mk10	9/9/2019 2:57	B	67.2724	-59.5868
176940	Mk10	9/9/2019 6:19	A	67.2946	-59.819
176940	Mk10	9/9/2019 10:52	B	67.3393	-59.9537
176940	Mk10	9/9/2019 12:38	0	67.3207	-59.87
176940	Mk10	9/9/2019 14:40	B	67.2178	-59.3989
176940	Mk10	9/9/2019 16:55	A	67.3163	-59.8968
176940	Mk10	9/9/2019 20:16	B	67.3506	-60.043
176940	Mk10	9/9/2019 20:56	B	67.4959	-60.0882
176940	Mk10	9/9/2019 22:56	B	67.628	-60.1535
176940	Mk10	9/9/2019 22:56	B	67.5846	-60.1781
176940	Mk10	9/10/2019 0:14	B	67.6497	-60.1895
176940	Mk10	9/10/2019 0:50	B	67.5811	-60.471
176940	Mk10	9/10/2019 2:29	A	67.5115	-60.4396
176940	Mk10	9/10/2019 10:45	B	67.4785	-61.3422
176940	Mk10	9/10/2019 10:45	B	67.347	-60.5779
176940	Mk10	9/10/2019 14:04	A	67.3896	-61.378
176940	Mk10	9/10/2019 16:07	B	67.4233	-61.6478
