# Supplementary material for: Aseasonal Migration of a Northern Bottlenose Whale Provides Support for the Skin Molt Migration Hypothesis
Source: Ecol Evol. 2025 Jan 30;15(2):e70921. doi: 10.1002/ece3.70921 (PMC11780396; doi:10.1002/ece3.70921)
Supplement: Supplementary file 2 — Data S2: OISST. [file ECE3-15-e70921-s010.csv]

DeployID	Date	Longitude	Latitude	sst
176940	7/5/2019 11:00	-58.3695	64.1023	4.609999897
176940	7/5/2019 17:00	-58.49318356	64.09937559	4.609999897
176940	7/5/2019 23:00	-58.54349232	64.12269985	4.439999901
176940	7/6/2019 5:00	-58.64065122	64.18415291	4.439999901
176940	7/6/2019 11:00	-58.7014933	64.13004441	4.439999901
176940	7/6/2019 17:00	-58.5457429	64.07585026	4.439999901
176940	7/6/2019 23:00	-58.37102736	64.0381743	4.679999895
176940	7/7/2019 5:00	-58.2449051	64.01265564	5.049999887
176940	7/7/2019 11:00	-58.26206292	64.00596378	4.879999891
176940	7/7/2019 17:00	-58.50555306	64.00494164	4.729999894
176940	7/7/2019 23:00	-58.33351073	63.80787745	5.449999878
176940	7/8/2019 5:00	-58.28415152	63.67830039	5.679999873
176940	7/8/2019 11:00	-58.48520622	63.6609051	5.679999873
176940	7/8/2019 17:00	-58.32041748	63.6598727	5.679999873
176940	7/8/2019 23:00	-58.60355422	63.63622306	5.739999872
176940	7/9/2019 5:00	-58.41778905	63.58760138	5.949999867
176940	7/9/2019 11:00	-58.26241684	63.54558707	5.949999867
176940	7/9/2019 17:00	-58.07662683	63.47943432	5.909999868
176940	7/9/2019 23:00	-57.54758678	63.32087916	6.069999864
176940	7/10/2019 5:00	-57.09674668	63.2370948	6.169999862
176940	7/10/2019 11:00	-56.88966725	63.07827357	6.27999986
176940	7/10/2019 17:00	-56.83369395	62.80228792	6.329999859
176940	7/10/2019 23:00	-56.71838502	62.54209103	6.319999859
176940	7/11/2019 5:00	-56.58444614	62.22770947	7.029999843
176940	7/11/2019 11:00	-56.52450933	62.04414831	7.029999843
176940	7/11/2019 17:00	-56.58000451	61.86576079	7.13999984
176940	7/11/2019 23:00	-56.31853061	61.69985222	7.059999842
176940	7/12/2019 5:00	-55.88364005	61.58618495	6.979999844
176940	7/12/2019 11:00	-55.51069069	61.33156031	7.029999843
176940	7/12/2019 17:00	-55.18622315	61.12701349	6.779999848
176940	7/12/2019 23:00	-54.89885522	61.00102847	6.169999862
176940	7/13/2019 5:00	-54.79714232	60.82552473	6.849999847
176940	7/13/2019 11:00	-54.66531187	60.60247868	6.759999849
176940	7/13/2019 17:00	-54.38132284	60.34872728	6.799999848
176940	7/13/2019 23:00	-54.52164809	60.02417493	6.839999847
176940	7/14/2019 5:00	-54.40981457	59.78271306	6.919999845
176940	7/14/2019 11:00	-54.16840163	59.61556994	7.049999842
176940	7/14/2019 17:00	-53.73381098	59.43117876	7.119999841
176940	7/14/2019 23:00	-53.26262835	59.19147098	7.16999984
176940	7/15/2019 5:00	-52.95283241	58.89862463	7.419999834
176940	7/15/2019 11:00	-52.7712103	58.62573905	7.009999843
176940	7/15/2019 17:00	-52.40916074	58.35070282	6.909999846
176940	7/15/2019 23:00	-51.89506023	58.1261824	6.69999985
176940	7/16/2019 5:00	-51.5693311	57.80033576	6.239999861
176940	7/16/2019 11:00	-51.14572527	57.48335872	7.13999984
176940	7/16/2019 17:00	-50.70647937	57.21801277	7.929999823
176940	7/16/2019 23:00	-50.39772442	56.9371944	8.279999815
176940	7/17/2019 5:00	-50.17896067	56.55580681	8.319999814
176940	7/17/2019 11:00	-50.16672076	56.23139601	9.099999797
176940	7/17/2019 17:00	-50.23752443	55.93525586	9.279999793
176940	7/17/2019 23:00	-49.93293041	55.64610125	9.249999793
176940	7/18/2019 5:00	-49.53483062	55.48470118	9.40999979
176940	7/18/2019 11:00	-49.0630585	55.29076845	9.239999793
176940	7/18/2019 17:00	-48.51760863	55.0248952	9.059999797
176940	7/18/2019 23:00	-47.97823205	54.70737471	10.16999977
176940	7/19/2019 5:00	-47.90611871	54.47271795	10.47999977
176940	7/19/2019 11:00	-47.76749365	54.29761562	10.47999977
176940	7/19/2019 17:00	-47.42568549	54.05670392	11.06999975
176940	7/19/2019 23:00	-47.33583827	53.73597806	10.80999976
176940	7/20/2019 5:00	-47.16902418	53.45324108	10.77999976
176940	7/20/2019 11:00	-47.01832148	53.18403585	10.81999976
176940	7/20/2019 17:00	-46.8833628	52.91655908	11.07999975
176940	7/20/2019 23:00	-46.64978296	52.64344745	11.16999975
176940	7/21/2019 5:00	-46.17500887	52.18642175	11.65999974
176940	7/21/2019 11:00	-46.2751306	51.97052426	11.36999975
176940	7/21/2019 17:00	-46.30204982	51.82230497	11.36999975
176940	7/21/2019 23:00	-46.16243321	51.55293486	11.52999974
176940	7/22/2019 5:00	-46.16606223	51.35819237	11.76999974
176940	7/22/2019 11:00	-46.18017566	51.14725135	11.82999974
176940	7/22/2019 17:00	-46.16795717	50.87430545	11.85999973
176940	7/22/2019 23:00	-46.12729892	50.60424883	11.92999973
176940	7/23/2019 5:00	-46.06711703	50.43331657	11.53999974
176940	7/23/2019 11:00	-45.70107627	50.15605347	11.80999974
176940	7/23/2019 17:00	-45.31043259	49.79688481	12.03999973
176940	7/23/2019 23:00	-45.27745595	49.5159766	11.89999973
176940	7/24/2019 5:00	-45.26174099	49.39000681	11.48999974
176940	7/24/2019 11:00	-45.40333955	49.27352552	11.48999974
176940	7/24/2019 17:00	-45.52747382	49.08940059	11.18999975
176940	7/24/2019 23:00	-45.55146808	48.8404298	10.79999976
176940	7/25/2019 5:00	-45.61308946	48.59960019	10.24999977
176940	7/25/2019 11:00	-45.63270308	48.39337797	9.949999778
176940	7/25/2019 17:00	-45.67737813	48.14983682	9.719999783
176940	7/25/2019 23:00	-45.81927627	47.88426162	9.619999785
176940	7/26/2019 5:00	-46.01790738	47.58994385	9.869999779
176940	7/26/2019 11:00	-46.27628739	47.29396355	9.749999782
176940	7/26/2019 17:00	-46.55268759	46.97045304	9.619999785
176940	7/26/2019 23:00	-46.67158505	46.64028153	9.799999781
176940	7/27/2019 5:00	-46.67723169	46.35036465	10.34999977
176940	7/27/2019 11:00	-46.8644285	46.09126215	10.51999976
176940	7/27/2019 17:00	-47.01378167	45.76569253	11.03999975
176940	7/27/2019 23:00	-46.93053962	45.37100958	12.77999971
176940	7/28/2019 5:00	-46.88023168	45.05210921	13.5799997
176940	7/28/2019 11:00	-46.73964277	44.72224245	14.82999967
176940	7/28/2019 17:00	-46.67143316	44.32755959	15.43999965
176940	7/28/2019 23:00	-46.51991297	43.9752743	15.77999965
176940	7/29/2019 5:00	-46.420085	43.77261779	15.37999966
176940	7/29/2019 11:00	-46.09265858	43.47581222	17.8099996
176940	7/29/2019 17:00	-45.68151279	43.25568972	19.88999956
176940	7/29/2019 23:00	-45.50571568	43.15976808	21.70999951
176940	7/30/2019 5:00	-45.43073037	43.00617785	22.13999951
176940	7/30/2019 11:00	-45.24078521	42.81701005	23.07999948
176940	7/30/2019 17:00	-44.87227765	42.62573893	22.97999949
176940	7/30/2019 23:00	-44.52209795	42.46918654	22.87999949
176940	7/31/2019 5:00	-44.25834207	42.35335914	23.03999949
176940	7/31/2019 11:00	-44.04761322	42.2356205	23.13999948
176940	7/31/2019 17:00	-43.7920629	42.02194625	23.15999948
176940	7/31/2019 23:00	-43.57048976	41.75570746	23.30999948
176940	8/1/2019 5:00	-43.65816139	41.5645015	23.30999948
176940	8/1/2019 11:00	-43.90724068	41.40954143	23.20999948
176940	8/1/2019 17:00	-43.83409689	41.35007343	23.20999948
176940	8/1/2019 23:00	-43.65505448	41.27340047	23.41999948
176940	8/2/2019 5:00	-43.65980346	41.10501969	23.40999948
176940	8/2/2019 11:00	-43.67230043	40.93744028	23.57999947
176940	8/2/2019 17:00	-43.64460451	40.79893762	23.57999947
176940	8/2/2019 23:00	-43.56303294	40.753896	23.57999947
176940	8/3/2019 5:00	-43.56879514	40.82836814	23.56999947
176940	8/3/2019 11:00	-43.77430892	40.98060688	23.49999947
176940	8/3/2019 17:00	-44.27763888	41.21760824	23.39999948
176940	8/3/2019 23:00	-44.71709614	41.40956126	23.37999948
176940	8/4/2019 5:00	-44.8224675	41.45685843	23.51999947
176940	8/4/2019 11:00	-44.94691045	41.58001897	23.24999948
176940	8/4/2019 17:00	-45.1816416	41.92071781	23.35999948
176940	8/4/2019 23:00	-45.34738947	42.3619801	23.78999947
176940	8/5/2019 5:00	-45.43546721	42.66414468	23.63999947
176940	8/5/2019 11:00	-45.5104857	42.84695422	23.23999948
176940	8/5/2019 17:00	-45.61413661	43.07734687	22.5899995
176940	8/5/2019 23:00	-45.74500283	43.35835583	22.2499995
176940	8/6/2019 5:00	-45.81743411	43.623114	21.68999952
176940	8/6/2019 11:00	-45.68479706	43.80913904	20.19999955
176940	8/6/2019 17:00	-45.56721049	43.88226039	20.19999955
176940	8/6/2019 23:00	-45.57759008	43.88506076	20.19999955
176940	8/7/2019 5:00	-45.5587534	43.93404529	19.95999955
176940	8/7/2019 11:00	-45.6766162	44.0905057	18.96999958
176940	8/7/2019 17:00	-45.85812612	44.28841746	18.0599996
176940	8/7/2019 23:00	-45.7201228	44.45865398	18.17999959
176940	8/8/2019 5:00	-45.47379962	44.69322397	18.21999959
176940	8/8/2019 11:00	-45.38064778	44.78983957	16.54999963
176940	8/8/2019 17:00	-45.41425256	44.83621177	16.54999963
176940	8/8/2019 23:00	-45.45618928	45.02349653	14.71999967
176940	8/9/2019 5:00	-45.41992147	45.26113484	13.74999969
176940	8/9/2019 11:00	-45.02142349	45.4166984	13.83999969
176940	8/9/2019 17:00	-44.89289448	45.47938639	14.43999968
176940	8/9/2019 23:00	-44.83076653	45.4791953	14.43999968
176940	8/10/2019 5:00	-44.56890572	45.49156729	15.59999965
176940	8/10/2019 11:00	-44.29633511	45.58432257	15.39999966
176940	8/10/2019 17:00	-44.11196641	45.7359841	16.61999963
176940	8/10/2019 23:00	-43.90853845	45.90117335	15.96999964
176940	8/11/2019 5:00	-43.63938777	46.03536327	15.36999966
176940	8/11/2019 11:00	-43.51715475	46.10016686	15.36999966
176940	8/11/2019 17:00	-43.54570063	46.10369585	15.36999966
176940	8/11/2019 23:00	-43.59198255	46.08871987	15.36999966
176940	8/12/2019 5:00	-43.55523346	46.08789223	14.87999967
176940	8/12/2019 11:00	-43.44103571	46.10185026	15.48999965
176940	8/12/2019 17:00	-43.31854721	46.11969457	15.48999965
176940	8/12/2019 23:00	-42.97310386	46.16006527	16.32999963
176940	8/13/2019 5:00	-42.43249674	46.23593899	16.27999964
176940	8/13/2019 11:00	-42.11975855	46.34786971	14.66999967
176940	8/13/2019 17:00	-42.38852581	46.50651879	13.88999969
176940	8/13/2019 23:00	-43.04901865	46.61947195	13.94999969
176940	8/14/2019 5:00	-43.4606522	46.62114787	13.84999969
176940	8/14/2019 11:00	-43.71195371	46.44885006	14.09999968
176940	8/14/2019 17:00	-43.95068239	46.33450148	13.83999969
176940	8/14/2019 23:00	-44.18964955	46.43484081	13.64999969
176940	8/15/2019 5:00	-44.48299925	46.51658567	13.4999997
176940	8/15/2019 11:00	-44.590462	46.52784644	13.4699997
176940	8/15/2019 17:00	-44.48077248	46.5443324	13.4999997
176940	8/15/2019 23:00	-44.109417	46.62029085	13.6099997
176940	8/16/2019 5:00	-43.55390023	46.7087707	14.03999969
176940	8/16/2019 11:00	-43.2431468	46.87631933	14.15999968
176940	8/16/2019 17:00	-43.30443876	47.14732276	13.6399997
176940	8/16/2019 23:00	-43.27707932	47.32640532	13.3899997
176940	8/17/2019 5:00	-43.23064219	47.46077583	13.76999969
176940	8/17/2019 11:00	-43.34576389	47.58075661	13.4699997
176940	8/17/2019 17:00	-43.37469506	47.63805727	13.4699997
176940	8/17/2019 23:00	-43.52495792	47.7410241	13.3499997
176940	8/18/2019 5:00	-43.60420136	47.8668567	13.99999969
176940	8/18/2019 11:00	-43.52738926	47.94388768	13.99999969
176940	8/18/2019 17:00	-43.5902151	48.08008964	14.18999968
176940	8/18/2019 23:00	-43.89319174	48.26204806	14.37999968
176940	8/19/2019 5:00	-44.06215421	48.31227626	14.33999968
176940	8/19/2019 11:00	-44.22758887	48.39509251	14.33999968
176940	8/19/2019 17:00	-44.36206727	48.52798797	14.07999969
176940	8/19/2019 23:00	-44.5614145	48.65564395	13.92999969
176940	8/20/2019 5:00	-44.86534618	48.73612445	14.02999969
176940	8/20/2019 11:00	-45.14747411	48.8558674	13.88999969
176940	8/20/2019 17:00	-45.40813106	48.99836202	13.95999969
176940	8/20/2019 23:00	-45.66670831	48.95709511	13.99999969
176940	8/21/2019 5:00	-45.90278098	49.01450638	14.33999968
176940	8/21/2019 11:00	-46.1768461	49.1574354	14.23999968
176940	8/21/2019 17:00	-46.48361771	49.26096076	14.04999969
176940	8/21/2019 23:00	-46.82744313	49.34276494	13.97999969
176940	8/22/2019 5:00	-47.24778975	49.46906596	13.66999969
176940	8/22/2019 11:00	-47.67770858	49.59042952	12.91999971
176940	8/22/2019 17:00	-48.07981421	49.6228956	12.24999973
176940	8/22/2019 23:00	-48.41921016	49.52224799	12.24999973
176940	8/23/2019 5:00	-48.7729119	49.5707497	11.43999974
176940	8/23/2019 11:00	-48.97766436	49.73601434	11.43999974
176940	8/23/2019 17:00	-49.08884469	50.02674163	10.55999976
176940	8/23/2019 23:00	-49.00194393	50.52859068	10.27999977
176940	8/24/2019 5:00	-48.8728897	50.94092761	10.01999978
176940	8/24/2019 11:00	-49.01266111	51.07682232	10.02999978
176940	8/24/2019 17:00	-49.36694408	51.22330463	9.659999784
176940	8/24/2019 23:00	-49.47883034	51.50868171	10.67999976
176940	8/25/2019 5:00	-49.47458886	51.82960329	11.32999975
176940	8/25/2019 11:00	-49.49347702	52.16996488	11.55999974
176940	8/25/2019 17:00	-49.48997044	52.57645132	11.58999974
176940	8/25/2019 23:00	-49.1795086	52.99003815	11.56999974
176940	8/26/2019 5:00	-48.97320678	53.39607275	11.75999974
176940	8/26/2019 11:00	-48.97262755	53.76774482	11.47999974
176940	8/26/2019 17:00	-49.20367141	54.10797746	11.42999974
176940	8/26/2019 23:00	-49.42566993	54.43992725	11.17999975
176940	8/27/2019 5:00	-49.5836529	54.76831519	11.07999975
176940	8/27/2019 11:00	-49.81619361	55.11692823	10.86999976
176940	8/27/2019 17:00	-49.9966127	55.49393108	10.84999976
176940	8/27/2019 23:00	-50.13741121	55.77899577	10.59999976
176940	8/28/2019 5:00	-50.33226352	56.0901517	10.41999977
176940	8/28/2019 11:00	-50.62079514	56.398984	10.32999977
176940	8/28/2019 17:00	-50.86988158	56.70208111	10.17999977
176940	8/28/2019 23:00	-51.1497762	57.02259598	9.259999793
176940	8/29/2019 5:00	-51.40955747	57.34560573	8.559999809
176940	8/29/2019 11:00	-51.73152284	57.66584206	8.709999805
176940	8/29/2019 17:00	-52.07688049	57.99311207	8.9299998
176940	8/29/2019 23:00	-52.38247782	58.32098601	8.529999809
176940	8/30/2019 5:00	-52.4958438	58.6032303	8.309999814
176940	8/30/2019 11:00	-52.74598718	58.93469328	8.209999816
176940	8/30/2019 17:00	-53.01076543	59.33985011	7.779999826
176940	8/30/2019 23:00	-53.14420575	59.7829419	7.939999823
176940	8/31/2019 5:00	-53.16522529	60.3326508	8.349999813
176940	8/31/2019 11:00	-53.19653549	60.8662765	7.919999823
176940	8/31/2019 17:00	-53.40146675	61.2705616	7.749999827
176940	8/31/2019 23:00	-54.07641085	61.62045238	7.189999839
176940	9/1/2019 5:00	-54.66482558	61.94126735	7.699999828
176940	9/1/2019 11:00	-55.28218832	62.30732184	7.819999825
176940	9/1/2019 17:00	-55.77289387	62.7011964	7.659999829
176940	9/1/2019 23:00	-56.16339029	63.03524985	6.469999855
176940	9/2/2019 5:00	-56.50103189	63.36071887	6.519999854
176940	9/2/2019 11:00	-56.89699085	63.67257782	5.999999866
176940	9/2/2019 17:00	-57.09227332	63.8614864	6.319999859
176940	9/2/2019 23:00	-57.22766067	64.01332247	6.239999861
176940	9/3/2019 5:00	-57.44187492	64.1452741	7.099999841
176940	9/3/2019 11:00	-57.66921608	64.15225424	7.289999837
176940	9/3/2019 17:00	-58.34680421	64.26216399	6.139999863
176940	9/3/2019 23:00	-58.68767478	64.45619967	5.739999872
176940	9/4/2019 5:00	-58.80226119	64.73983812	5.449999878
176940	9/4/2019 11:00	-58.80595775	65.19778885	5.639999874
176940	9/4/2019 17:00	-58.36534236	65.62979057	5.259999882
176940	9/4/2019 23:00	-58.24457114	65.87979585	5.199999884
176940	9/5/2019 5:00	-58.72169477	66.01527175	5.069999887
176940	9/5/2019 11:00	-58.86341115	66.1824203	4.829999892
176940	9/5/2019 17:00	-59.02670663	66.35008922	4.409999901
176940	9/5/2019 23:00	-58.92572774	66.54249342	4.669999896
176940	9/6/2019 5:00	-58.97292142	66.67805248	4.92999989
176940	9/6/2019 11:00	-59.0509571	66.73525123	4.599999897
176940	9/6/2019 17:00	-59.09535831	66.80580389	4.92999989
176940	9/6/2019 23:00	-59.16046461	66.92267506	4.92999989
176940	9/7/2019 5:00	-59.19797333	67.06346457	5.429999879
176940	9/7/2019 11:00	-59.14916021	67.2191826	5.429999879
176940	9/7/2019 17:00	-59.02292764	67.33109511	5.569999876
176940	9/7/2019 23:00	-58.8745153	67.36114139	5.669999873
176940	9/8/2019 5:00	-59.12551503	67.32367344	5.729999872
176940	9/8/2019 11:00	-59.14922114	67.29517686	5.729999872
176940	9/8/2019 17:00	-59.30213433	67.26579165	5.689999873
176940	9/8/2019 23:00	-59.5091272	67.2566243	5.729999872
176940	9/9/2019 5:00	-59.74336914	67.27932874	5.579999875
176940	9/9/2019 11:00	-59.8511524	67.30552403	5.609999875
176940	9/9/2019 17:00	-59.91231041	67.35662672	5.609999875
176940	9/9/2019 23:00	-60.20133511	67.52692861	5.969999867
176940	9/10/2019 5:00	-60.67272021	67.54557998	5.709999872
176940	9/10/2019 11:00	-61.2161431	67.46109428	5.269999882
176940	9/10/2019 17:00	-61.65439102	67.38171034	4.769999893
