# Supplementary material for: Aseasonal Migration of a Northern Bottlenose Whale Provides Support for the Skin Molt Migration Hypothesis
Source: Ecol Evol. 2025 Jan 30;15(2):e70921. doi: 10.1002/ece3.70921 (PMC11780396; doi:10.1002/ece3.70921)
Supplement: Supplementary file 3 — Data S3: README. [file ECE3-15-e70921-s001.txt]

Locations.csv contains raw tag-recorded location data from the whale on which this article is focused (DeployID = 176940), as well as from the five other whales presented in Figure S3 (DeployIDs = 135201, 135203, 135205, 135206, and 175029).
DeployID: individual identifier
Instr: tag type
Date: mm/dd/yyyy hh:mm:ss
Quality: ARGOS location quality
Latitude: latitude in decimal degrees (dd.dddd°)
Longitude: longitude in decimal degrees (dd.dddd°)

Series.csv contains raw tag-recorded depth and temperature data from the whale on which this article is focused.
DeployID: individual identifier
Day: mm/dd/yyyy
Time: hh:mm:ss
Depth: depth in meters (m)
Temperature: temperature in degrees Celsius (°C)

OISST.csv contains sea-surface temperature obtained from the OISST database for the whale on which this article is focused.
DeployID: individual identifier
Date: mm/dd/yyyy hh:mm:ss
Longitude: longitude in decimal degrees (dd.dddd°)
Latitude: latitude in decimal degrees (dd.dddd°)
sst: sea-surface temperature in degrees Celsius (°C)

skin_molt_code.R contains R code to run the aniMotum model and calculate daily distance travelled. All other analyses were done using basic commands in R that can be readily replicated in any software program.
