# Supplementary material for: Aseasonal Migration of a Northern Bottlenose Whale Provides Support for the Skin Molt Migration Hypothesis
Source: Ecol Evol. 2025 Jan 30;15(2):e70921. doi: 10.1002/ece3.70921 (PMC11780396; doi:10.1002/ece3.70921)
Supplement: Supplementary file 4 — Data S4: Series. [file ECE3-15-e70921-s007.csv]

DeployID	Day	Time	Depth	Temperature
176940	5-Jul-19	12:01:15	86	2.3
176940	5-Jul-19	12:02:30	109	3.3
176940	5-Jul-19	12:03:45	202	4.9
176940	5-Jul-19	12:05:00	248.5	4.6
176940	5-Jul-19	12:06:15	310	4.6
176940	5-Jul-19	12:07:30	372	4.4
176940	5-Jul-19	12:08:45	434	3.9
176940	5-Jul-19	12:10:00	434	3.9
176940	5-Jul-19	12:11:15	434	3.9
176940	5-Jul-19	12:12:30	434	4.2
176940	5-Jul-19	12:13:45	434	4.2
176940	5-Jul-19	12:15:00	372	4.4
176940	5-Jul-19	12:16:15	372	4.4
176940	5-Jul-19	12:17:30	372	4.4
176940	5-Jul-19	12:18:45	372	4.4
176940	5-Jul-19	12:20:00	372	4.4
176940	5-Jul-19	12:21:15	372	4.4
176940	5-Jul-19	12:22:30	372	4.6
176940	5-Jul-19	12:23:45	372	4.6
176940	5-Jul-19	12:25:00	310	4.6
176940	5-Jul-19	12:26:15	310	4.6
176940	5-Jul-19	12:27:30	202	4.9
176940	5-Jul-19	12:28:45	140	3.9
176940	5-Jul-19	12:30:00	70.5	2
176940	5-Jul-19	12:31:15	5	5.1
176940	5-Jul-19	12:32:30	5	5.1
176940	5-Jul-19	12:33:45	5	5.1
176940	5-Jul-19	12:35:00	5	5.1
176940	5-Jul-19	12:36:15	5	5.1
176940	5-Jul-19	12:37:30	5	5.1
176940	5-Jul-19	12:38:45	5	5.1
176940	5-Jul-19	12:40:00	55	1.8
176940	5-Jul-19	12:41:15	109	3
176940	5-Jul-19	12:42:30	171	4.6
176940	5-Jul-19	12:43:45	202	4.9
176940	5-Jul-19	12:45:00	248.5	4.6
176940	5-Jul-19	12:46:15	372	4.6
176940	5-Jul-19	12:47:30	372	4.6
176940	5-Jul-19	12:48:45	372	4.4
176940	5-Jul-19	12:50:00	372	4.4
176940	5-Jul-19	12:51:15	372	4.4
176940	5-Jul-19	12:52:30	372	4.4
176940	5-Jul-19	12:53:45	310	4.6
176940	5-Jul-19	12:55:00	248.5	4.6
176940	5-Jul-19	12:56:15	171	4.4
176940	5-Jul-19	12:57:30	86	2.8
176940	5-Jul-19	12:58:45	28	1.3
176940	5-Jul-19	13:00:00	4.5	5.4
176940	5-Jul-19	13:01:15	4.5	5.4
176940	5-Jul-19	13:02:30	4.5	5.4
176940	5-Jul-19	13:03:45	4.5	5.4
176940	5-Jul-19	13:05:00	4.5	5.4
176940	5-Jul-19	13:06:15	4.5	5.4
176940	5-Jul-19	13:07:30	4.5	5.4
176940	5-Jul-19	13:08:45	4.5	5.4
176940	5-Jul-19	13:10:00	4.5	5.4
176940	5-Jul-19	13:11:15	56.5	2
176940	5-Jul-19	13:12:30	144.5	4
176940	5-Jul-19	13:13:45	208.5	4.9
176940	5-Jul-19	13:15:00	256.5	4.6
176940	5-Jul-19	13:16:15	384.5	4.6
176940	5-Jul-19	13:17:30	448.5	4
176940	5-Jul-19	13:18:45	448.5	3.7
176940	5-Jul-19	13:20:00	448.5	4
176940	5-Jul-19	13:21:15	448.5	3.7
176940	5-Jul-19	13:22:30	448.5	4
176940	5-Jul-19	13:23:45	448.5	4
176940	5-Jul-19	13:25:00	384.5	4
176940	5-Jul-19	13:26:15	384.5	4.2
176940	5-Jul-19	13:27:30	384.5	4.6
176940	5-Jul-19	13:28:45	384.5	4.6
176940	5-Jul-19	13:30:00	320.5	4.6
176940	5-Jul-19	13:31:15	256.5	4.6
176940	5-Jul-19	13:32:30	208.5	4.9
176940	5-Jul-19	13:33:45	112.5	3.7
176940	5-Jul-19	13:35:00	56.5	2
176940	5-Jul-19	13:36:15	4.5	5.4
176940	5-Jul-19	13:37:30	4.5	5.4
176940	5-Jul-19	13:38:45	4.5	5.4
176940	5-Jul-19	13:40:00	4.5	5.4
176940	5-Jul-19	13:41:15	4.5	5.4
176940	5-Jul-19	13:42:30	4.5	5.4
176940	5-Jul-19	13:43:45	4.5	5.4
176940	5-Jul-19	13:45:00	4.5	5.4
176940	5-Jul-19	13:46:15	4.5	5.4
176940	5-Jul-19	13:47:30	4.5	5.4
176940	5-Jul-19	13:48:45	4.5	5.4
176940	5-Jul-19	13:50:00	4.5	5.4
176940	5-Jul-19	13:51:15	4.5	5.4
176940	5-Jul-19	13:52:30	4.5	5.4
176940	5-Jul-19	13:53:45	4.5	5.4
176940	5-Jul-19	13:55:00	4.5	5.4
176940	5-Jul-19	13:56:15	4.5	5.4
176940	5-Jul-19	13:57:30	4.5	5.4
176940	5-Jul-19	13:58:45	4.5	5.4
176940	5-Jul-19	14:00:00	NA	5.2
176940	5-Jul-19	14:01:15	NA	5.2
176940	5-Jul-19	14:02:30	NA	5.2
176940	5-Jul-19	14:03:45	NA	5.2
176940	5-Jul-19	14:05:00	NA	1.3
176940	5-Jul-19	14:06:15	NA	2.8
176940	5-Jul-19	14:07:30	NA	4.4
176940	5-Jul-19	14:08:45	NA	4.7
176940	5-Jul-19	14:10:00	NA	4.7
176940	5-Jul-19	14:11:15	NA	4.4
176940	5-Jul-19	14:12:30	NA	4.4
176940	5-Jul-19	14:13:45	NA	4.4
176940	5-Jul-19	14:15:00	NA	4.4
176940	5-Jul-19	14:16:15	NA	4.4
176940	5-Jul-19	14:17:30	NA	4.4
176940	5-Jul-19	14:18:45	NA	4.4
176940	5-Jul-19	14:20:00	NA	4.4
176940	5-Jul-19	14:21:15	NA	4.4
176940	5-Jul-19	14:22:30	NA	4.4
176940	5-Jul-19	14:23:45	NA	4.4
176940	5-Jul-19	14:25:00	NA	4.4
176940	5-Jul-19	14:26:15	NA	4.4
176940	5-Jul-19	14:27:30	NA	4.7
176940	5-Jul-19	14:28:45	NA	4.7
176940	5-Jul-19	14:30:00	NA	4.4
176940	5-Jul-19	14:31:15	NA	3.2
176940	5-Jul-19	14:32:30	NA	1.8
176940	5-Jul-19	14:33:45	NA	3.4
176940	5-Jul-19	14:35:00	NA	5.2
176940	5-Jul-19	14:36:15	NA	5.2
176940	5-Jul-19	14:37:30	NA	5.2
176940	5-Jul-19	14:38:45	NA	5.2
176940	5-Jul-19	14:40:00	NA	5.2
176940	5-Jul-19	14:41:15	NA	5.2
176940	5-Jul-19	14:42:30	NA	5.2
176940	5-Jul-19	14:43:45	NA	5.2
176940	5-Jul-19	14:45:00	NA	5.2
176940	5-Jul-19	14:46:15	NA	5.2
176940	5-Jul-19	14:47:30	NA	5.2
176940	5-Jul-19	14:48:45	NA	5.2
176940	5-Jul-19	14:50:00	NA	5.2
176940	5-Jul-19	14:51:15	NA	5.2
176940	5-Jul-19	14:52:30	NA	5.2
176940	5-Jul-19	14:53:45	NA	5.2
176940	5-Jul-19	14:55:00	NA	5.2
176940	5-Jul-19	14:56:15	NA	5.2
176940	5-Jul-19	14:57:30	NA	5.2
176940	5-Jul-19	14:58:45	NA	5.2
176940	5-Jul-19	15:00:00	3.5	5.4
176940	5-Jul-19	15:01:15	3.5	5.4
176940	5-Jul-19	15:02:30	3.5	5.4
176940	5-Jul-19	15:03:45	3.5	5.4
176940	5-Jul-19	15:05:00	3.5	5.4
176940	5-Jul-19	15:06:15	60	1.8
176940	5-Jul-19	15:07:30	120.5	3.5
176940	5-Jul-19	15:08:45	214	4.9
176940	5-Jul-19	15:10:00	267.5	4.6
176940	5-Jul-19	15:11:15	320.5	4.6
176940	5-Jul-19	15:12:30	374	4.6
176940	5-Jul-19	15:13:45	374	4.2
176940	5-Jul-19	15:15:00	374	4.6
176940	5-Jul-19	15:16:15	374	4.2
176940	5-Jul-19	15:17:30	374	4.2
176940	5-Jul-19	15:18:45	374	4.2
176940	5-Jul-19	15:20:00	374	4.6
176940	5-Jul-19	15:21:15	374	4.2
176940	5-Jul-19	15:22:30	374	4.2
176940	5-Jul-19	15:23:45	374	4.2
176940	5-Jul-19	15:25:00	374	4.2
176940	5-Jul-19	15:26:15	374	4.2
176940	5-Jul-19	15:27:30	374	4.2
176940	5-Jul-19	15:28:45	320.5	4.6
176940	5-Jul-19	15:30:00	267.5	4.6
176940	5-Jul-19	15:31:15	214	4.9
176940	5-Jul-19	15:32:30	173.5	4.9
176940	5-Jul-19	15:33:45	93.5	3.2
176940	5-Jul-19	15:35:00	33.5	1.3
176940	5-Jul-19	15:36:15	3.5	5.4
176940	5-Jul-19	15:37:30	3.5	5.4
176940	5-Jul-19	15:38:45	3.5	5.4
176940	5-Jul-19	15:40:00	3.5	5.4
176940	5-Jul-19	15:41:15	3.5	5.4
176940	5-Jul-19	15:42:30	3.5	5.4
176940	5-Jul-19	15:43:45	3.5	5.4
176940	5-Jul-19	15:45:00	3.5	5.4
176940	5-Jul-19	15:46:15	3.5	5.4
176940	5-Jul-19	15:47:30	3.5	5.4
176940	5-Jul-19	15:48:45	3.5	5.4
176940	5-Jul-19	15:50:00	3.5	5.4
176940	5-Jul-19	15:51:15	3.5	5.4
176940	5-Jul-19	15:52:30	3.5	5.4
176940	5-Jul-19	15:53:45	3.5	5.4
176940	5-Jul-19	15:55:00	3.5	5.4
176940	5-Jul-19	15:56:15	3.5	5.4
176940	5-Jul-19	15:57:30	3.5	5.4
176940	5-Jul-19	15:58:45	3.5	5.4
176940	5-Jul-19	16:00:00	4.5	NA
176940	5-Jul-19	16:01:15	4.5	NA
176940	5-Jul-19	16:02:30	4.5	NA
176940	5-Jul-19	16:03:45	4.5	NA
176940	5-Jul-19	16:05:00	12.5	NA
176940	5-Jul-19	16:06:15	76	NA
176940	5-Jul-19	16:07:30	152.5	NA
176940	5-Jul-19	16:08:45	219.5	NA
176940	5-Jul-19	16:10:00	270.5	NA
176940	5-Jul-19	16:11:15	338.5	NA
176940	5-Jul-19	16:12:30	406	NA
176940	5-Jul-19	16:13:45	473.5	NA
176940	5-Jul-19	16:15:00	473.5	NA
176940	5-Jul-19	16:16:15	473.5	NA
176940	5-Jul-19	16:17:30	473.5	NA
176940	5-Jul-19	16:18:45	473.5	NA
176940	5-Jul-19	16:20:00	473.5	NA
176940	5-Jul-19	16:21:15	473.5	NA
176940	5-Jul-19	16:22:30	406	NA
176940	5-Jul-19	16:23:45	473.5	NA
176940	5-Jul-19	16:25:00	473.5	NA
176940	5-Jul-19	16:26:15	473.5	NA
176940	5-Jul-19	16:27:30	406	NA
176940	5-Jul-19	16:28:45	406	NA
176940	5-Jul-19	16:30:00	338.5	NA
176940	5-Jul-19	16:31:15	338.5	NA
176940	5-Jul-19	16:32:30	338.5	NA
176940	5-Jul-19	16:33:45	338.5	NA
176940	5-Jul-19	16:35:00	338.5	NA
176940	5-Jul-19	16:36:15	338.5	NA
176940	5-Jul-19	16:37:30	338.5	NA
176940	5-Jul-19	16:38:45	270.5	NA
176940	5-Jul-19	16:40:00	219.5	NA
176940	5-Jul-19	16:41:15	152.5	NA
176940	5-Jul-19	16:42:30	93	NA
176940	5-Jul-19	16:43:45	29.5	NA
176940	5-Jul-19	16:45:00	4.5	NA
176940	5-Jul-19	16:46:15	4.5	NA
176940	5-Jul-19	16:47:30	4.5	NA
176940	5-Jul-19	16:48:45	4.5	NA
176940	5-Jul-19	16:50:00	4.5	NA
176940	5-Jul-19	16:51:15	4.5	NA
176940	5-Jul-19	16:52:30	4.5	NA
176940	5-Jul-19	16:53:45	4.5	NA
176940	5-Jul-19	16:55:00	4.5	NA
176940	5-Jul-19	16:56:15	4.5	NA
176940	5-Jul-19	16:57:30	4.5	NA
176940	5-Jul-19	16:58:45	4.5	NA
176940	5-Jul-19	17:00:00	3.5	5.2
176940	5-Jul-19	17:01:15	3.5	5.2
176940	5-Jul-19	17:02:30	3.5	5.2
176940	5-Jul-19	17:03:45	3.5	5.2
176940	5-Jul-19	17:05:00	3.5	5.2
176940	5-Jul-19	17:06:15	3.5	5.2
176940	5-Jul-19	17:07:30	3.5	5.2
176940	5-Jul-19	17:08:45	3.5	5.2
176940	5-Jul-19	17:10:00	3.5	5.2
176940	5-Jul-19	17:11:15	3.5	5.2
176940	5-Jul-19	17:12:30	3.5	5.2
176940	5-Jul-19	17:13:45	3.5	5.2
176940	5-Jul-19	17:15:00	3.5	5.2
176940	5-Jul-19	17:16:15	3.5	5.2
176940	5-Jul-19	17:17:30	3.5	5.2
176940	5-Jul-19	17:18:45	3.5	5.2
176940	5-Jul-19	17:20:00	3.5	5.2
176940	5-Jul-19	17:21:15	3.5	5.2
176940	5-Jul-19	17:22:30	3.5	5.2
176940	5-Jul-19	17:23:45	3.5	5.2
176940	5-Jul-19	17:25:00	3.5	5.2
176940	5-Jul-19	17:26:15	3.5	5.2
176940	5-Jul-19	17:27:30	3.5	5.2
176940	5-Jul-19	17:28:45	3.5	5.2
176940	5-Jul-19	17:30:00	3.5	5.2
176940	5-Jul-19	17:31:15	3.5	5.2
176940	5-Jul-19	17:32:30	3.5	5.2
176940	5-Jul-19	17:33:45	3.5	5.2
176940	5-Jul-19	17:35:00	3.5	5.2
176940	5-Jul-19	17:36:15	3.5	5.2
176940	5-Jul-19	17:37:30	3.5	5.2
176940	5-Jul-19	17:38:45	36.5	1.5
176940	5-Jul-19	17:40:00	51.5	2
176940	5-Jul-19	17:41:15	36.5	1.3
176940	5-Jul-19	17:42:30	3.5	5.2
176940	5-Jul-19	17:43:45	3.5	5.2
176940	5-Jul-19	17:45:00	36.5	1.5
176940	5-Jul-19	17:46:15	102.5	3.4
176940	5-Jul-19	17:47:30	190.5	4.7
176940	5-Jul-19	17:48:45	293.5	4.7
176940	5-Jul-19	17:50:00	352	4.4
176940	5-Jul-19	17:51:15	410.5	4
176940	5-Jul-19	17:52:30	410.5	4
176940	5-Jul-19	17:53:45	410.5	4
176940	5-Jul-19	17:55:00	410.5	4
176940	5-Jul-19	17:56:15	410.5	4.2
176940	5-Jul-19	17:57:30	410.5	4.2
176940	5-Jul-19	17:58:45	410.5	4.2
176940	5-Jul-19	18:00:00	374	4.2
176940	5-Jul-19	18:01:15	374	4.2
176940	5-Jul-19	18:02:30	374	4.2
176940	5-Jul-19	18:03:45	374	4.6
176940	5-Jul-19	18:05:00	374	4.2
176940	5-Jul-19	18:06:15	320.5	4.6
176940	5-Jul-19	18:07:30	320.5	4.6
176940	5-Jul-19	18:08:45	374	4.2
176940	5-Jul-19	18:10:00	374	4.2
176940	5-Jul-19	18:11:15	267.5	4.6
176940	5-Jul-19	18:12:30	267.5	4.6
176940	5-Jul-19	18:13:45	214	4.6
176940	5-Jul-19	18:15:00	120.5	3.8
176940	5-Jul-19	18:16:15	60	1.9
176940	5-Jul-19	18:17:30	33.5	0.7
176940	5-Jul-19	18:18:45	3.5	5.8
176940	5-Jul-19	18:20:00	3.5	5.8
176940	5-Jul-19	18:21:15	3.5	5.8
176940	5-Jul-19	18:22:30	3.5	5.8
176940	5-Jul-19	18:23:45	3.5	5.8
176940	5-Jul-19	18:25:00	3.5	5.4
176940	5-Jul-19	18:26:15	3.5	5.8
176940	5-Jul-19	18:27:30	3.5	5.8
176940	5-Jul-19	18:28:45	3.5	5
176940	5-Jul-19	18:30:00	3.5	5
176940	5-Jul-19	18:31:15	3.5	5.8
176940	5-Jul-19	18:32:30	3.5	5
176940	5-Jul-19	18:33:45	3.5	5.4
176940	5-Jul-19	18:35:00	3.5	5.8
176940	5-Jul-19	18:36:15	3.5	5.8
176940	5-Jul-19	18:37:30	3.5	4.6
176940	5-Jul-19	18:38:45	3.5	5.8
176940	5-Jul-19	18:40:00	3.5	4.6
176940	5-Jul-19	18:41:15	3.5	5.8
176940	5-Jul-19	18:42:30	3.5	4.6
176940	5-Jul-19	18:43:45	3.5	5.8
176940	5-Jul-19	18:45:00	3.5	4.6
176940	5-Jul-19	18:46:15	3.5	4.6
176940	5-Jul-19	18:47:30	3.5	4.6
176940	5-Jul-19	18:48:45	23.5	0.3
176940	5-Jul-19	18:50:00	73.5	2.7
176940	5-Jul-19	18:51:15	93.5	3.8
176940	5-Jul-19	18:52:30	93.5	3.8
176940	5-Jul-19	18:53:45	47	0.7
176940	5-Jul-19	18:55:00	47	1.5
176940	5-Jul-19	18:56:15	33.5	0
176940	5-Jul-19	18:57:30	60	2.3
176940	5-Jul-19	18:58:45	120.5	4.2
176940	5-Jul-19	19:00:00	179	NA
176940	5-Jul-19	19:01:15	114	NA
176940	5-Jul-19	19:02:30	73	NA
176940	5-Jul-19	19:03:45	12	NA
176940	5-Jul-19	19:05:00	4	NA
176940	5-Jul-19	19:06:15	4	NA
176940	5-Jul-19	19:07:30	4	NA
176940	5-Jul-19	19:08:45	4	NA
176940	5-Jul-19	19:10:00	40.5	NA
176940	5-Jul-19	19:11:15	89.5	NA
176940	5-Jul-19	19:12:30	146.5	NA
176940	5-Jul-19	19:13:45	211.5	NA
176940	5-Jul-19	19:15:00	260	NA
176940	5-Jul-19	19:16:15	325	NA
176940	5-Jul-19	19:17:30	390	NA
176940	5-Jul-19	19:18:45	455.5	NA
176940	5-Jul-19	19:20:00	455.5	NA
176940	5-Jul-19	19:21:15	455.5	NA
176940	5-Jul-19	19:22:30	455.5	NA
176940	5-Jul-19	19:23:45	455.5	NA
176940	5-Jul-19	19:25:00	455.5	NA
176940	5-Jul-19	19:26:15	455.5	NA
176940	5-Jul-19	19:27:30	390	NA
176940	5-Jul-19	19:28:45	390	NA
176940	5-Jul-19	19:30:00	325	NA
176940	5-Jul-19	19:31:15	260	NA
176940	5-Jul-19	19:32:30	211.5	NA
176940	5-Jul-19	19:33:45	114	NA
176940	5-Jul-19	19:35:00	40.5	NA
176940	5-Jul-19	19:36:15	4	NA
176940	5-Jul-19	19:37:30	4	NA
176940	5-Jul-19	19:38:45	4	NA
176940	5-Jul-19	19:40:00	20.5	NA
176940	5-Jul-19	19:41:15	57	NA
176940	5-Jul-19	19:42:30	114	NA
176940	5-Jul-19	19:43:45	146.5	NA
176940	5-Jul-19	19:45:00	179	NA
176940	5-Jul-19	19:46:15	260	NA
176940	5-Jul-19	19:47:30	211.5	NA
176940	5-Jul-19	19:48:45	260	NA
176940	5-Jul-19	19:50:00	260	NA
176940	5-Jul-19	19:51:15	260	NA
176940	5-Jul-19	19:52:30	211.5	NA
176940	5-Jul-19	19:53:45	179	NA
176940	5-Jul-19	19:55:00	114	NA
176940	5-Jul-19	19:56:15	40.5	NA
176940	5-Jul-19	19:57:30	4	NA
176940	5-Jul-19	19:58:45	4	NA
176940	5-Jul-19	20:00:00	NA	4.9
176940	5-Jul-19	20:01:15	NA	0.2
176940	5-Jul-19	20:02:30	NA	2.7
176940	5-Jul-19	20:03:45	NA	4.4
176940	5-Jul-19	20:05:00	NA	4.9
176940	5-Jul-19	20:06:15	NA	4.9
176940	5-Jul-19	20:07:30	NA	4.9
176940	5-Jul-19	20:08:45	NA	4.9
176940	5-Jul-19	20:10:00	NA	4.4
176940	5-Jul-19	20:11:15	NA	4.4
176940	5-Jul-19	20:12:30	NA	4.4
176940	5-Jul-19	20:13:45	NA	4.4
176940	5-Jul-19	20:15:00	NA	4.4
176940	5-Jul-19	20:16:15	NA	4.4
176940	5-Jul-19	20:17:30	NA	4.4
176940	5-Jul-19	20:18:45	NA	4.4
176940	5-Jul-19	20:20:00	NA	4.9
176940	5-Jul-19	20:21:15	NA	4.4
176940	5-Jul-19	20:22:30	NA	2.3
176940	5-Jul-19	20:23:45	NA	4.9
176940	5-Jul-19	20:25:00	NA	4.9
176940	5-Jul-19	20:26:15	NA	4.9
176940	5-Jul-19	20:27:30	NA	4.9
176940	5-Jul-19	20:28:45	NA	1.9
176940	5-Jul-19	20:30:00	NA	3.6
176940	5-Jul-19	20:31:15	NA	4.9
176940	5-Jul-19	20:32:30	NA	4.9
176940	5-Jul-19	20:33:45	NA	4.4
176940	5-Jul-19	20:35:00	NA	4.4
176940	5-Jul-19	20:36:15	NA	4.4
176940	5-Jul-19	20:37:30	NA	4.9
176940	5-Jul-19	20:38:45	NA	4.9
176940	5-Jul-19	20:40:00	NA	4.9
176940	5-Jul-19	20:41:15	NA	4.9
176940	5-Jul-19	20:42:30	NA	4.9
176940	5-Jul-19	20:43:45	NA	4.9
176940	5-Jul-19	20:45:00	NA	4.9
176940	5-Jul-19	20:46:15	NA	4.9
176940	5-Jul-19	20:47:30	NA	4
176940	5-Jul-19	20:48:45	NA	3.6
176940	5-Jul-19	20:50:00	NA	1.5
176940	5-Jul-19	20:51:15	NA	5.3
176940	5-Jul-19	20:52:30	NA	5.3
176940	5-Jul-19	20:53:45	NA	5.3
176940	5-Jul-19	20:55:00	NA	5.3
176940	5-Jul-19	20:56:15	NA	5.3
176940	5-Jul-19	20:57:30	NA	4.9
176940	5-Jul-19	20:58:45	NA	2.7
176940	5-Jul-19	21:00:00	144	4.4
176940	5-Jul-19	21:01:15	256	4.7
176940	5-Jul-19	21:02:30	320	4.4
176940	5-Jul-19	21:03:45	320	4.4
176940	5-Jul-19	21:05:00	384	4.4
176940	5-Jul-19	21:06:15	384	4.4
176940	5-Jul-19	21:07:30	384	4.4
176940	5-Jul-19	21:08:45	384	4.4
176940	5-Jul-19	21:10:00	384	4.4
176940	5-Jul-19	21:11:15	384	4.1
176940	5-Jul-19	21:12:30	384	4.4
176940	5-Jul-19	21:13:45	384	4.4
176940	5-Jul-19	21:15:00	384	4.4
176940	5-Jul-19	21:16:15	384	4.4
176940	5-Jul-19	21:17:30	384	4.4
176940	5-Jul-19	21:18:45	384	4.4
176940	5-Jul-19	21:20:00	384	4.4
176940	5-Jul-19	21:21:15	384	4.4
176940	5-Jul-19	21:22:30	320	4.4
176940	5-Jul-19	21:23:45	256	4.4
176940	5-Jul-19	21:25:00	208	4.7
176940	5-Jul-19	21:26:15	144	4.4
176940	5-Jul-19	21:27:30	88	3.2
176940	5-Jul-19	21:28:45	40	0.9
176940	5-Jul-19	21:30:00	4	5.4
176940	5-Jul-19	21:31:15	4	5.6
176940	5-Jul-19	21:32:30	4	5.6
176940	5-Jul-19	21:33:45	4	5.6
176940	5-Jul-19	21:35:00	4	5.6
176940	5-Jul-19	21:36:15	4	5.6
176940	5-Jul-19	21:37:30	4	5.6
176940	5-Jul-19	21:38:45	4	5.6
176940	5-Jul-19	21:40:00	4	5.6
176940	5-Jul-19	21:41:15	4	5.6
176940	5-Jul-19	21:42:30	4	5.6
176940	5-Jul-19	21:43:45	4	5.6
176940	5-Jul-19	21:45:00	20	1.9
176940	5-Jul-19	21:46:15	88	2.8
176940	5-Jul-19	21:47:30	144	4.4
176940	5-Jul-19	21:48:45	256	4.7
176940	5-Jul-19	21:50:00	320	4.4
176940	5-Jul-19	21:51:15	384	4.4
176940	5-Jul-19	21:52:30	448.5	4.1
176940	5-Jul-19	21:53:45	448.5	3.7
176940	5-Jul-19	21:55:00	448.5	3.7
176940	5-Jul-19	21:56:15	448.5	3.7
176940	5-Jul-19	21:57:30	448.5	3.7
176940	5-Jul-19	21:58:45	384	4.1
176940	5-Jul-19	23:00:00	NA	4.2
176940	5-Jul-19	23:01:15	NA	4.2
176940	5-Jul-19	23:02:30	NA	4.2
176940	5-Jul-19	23:03:45	NA	4.2
176940	5-Jul-19	23:05:00	NA	4.6
176940	5-Jul-19	23:06:15	NA	4.6
176940	5-Jul-19	23:07:30	NA	4.9
176940	5-Jul-19	23:08:45	NA	4
176940	5-Jul-19	23:10:00	NA	2.7
176940	5-Jul-19	23:11:15	NA	1.3
176940	5-Jul-19	23:12:30	NA	3
176940	5-Jul-19	23:13:45	NA	5.7
176940	5-Jul-19	23:15:00	NA	5.7
176940	5-Jul-19	23:16:15	NA	5.7
176940	5-Jul-19	23:17:30	NA	5.7
176940	5-Jul-19	23:18:45	NA	5.7
176940	5-Jul-19	23:20:00	NA	5.7
176940	5-Jul-19	23:21:15	NA	5.7
176940	5-Jul-19	23:22:30	NA	5.7
176940	5-Jul-19	23:23:45	NA	5.7
176940	5-Jul-19	23:25:00	NA	1.8
176940	5-Jul-19	23:26:15	NA	4
176940	5-Jul-19	23:27:30	NA	4.6
176940	5-Jul-19	23:28:45	NA	4.6
176940	5-Jul-19	23:30:00	NA	4.2
176940	5-Jul-19	23:31:15	NA	4.2
176940	5-Jul-19	23:32:30	NA	4.2
176940	5-Jul-19	23:33:45	NA	4.6
176940	5-Jul-19	23:35:00	NA	4.2
176940	5-Jul-19	23:36:15	NA	4.2
176940	5-Jul-19	23:37:30	NA	3.7
176940	5-Jul-19	23:38:45	NA	4.2
176940	5-Jul-19	23:40:00	NA	4.2
176940	5-Jul-19	23:41:15	NA	4.2
176940	5-Jul-19	23:42:30	NA	4.2
176940	5-Jul-19	23:43:45	NA	4.6
176940	5-Jul-19	23:45:00	NA	4.6
176940	5-Jul-19	23:46:15	NA	4.2
176940	5-Jul-19	23:47:30	NA	4.6
176940	5-Jul-19	23:48:45	NA	4.6
176940	5-Jul-19	23:50:00	NA	4.6
176940	5-Jul-19	23:51:15	NA	4.6
176940	5-Jul-19	23:52:30	NA	4.6
176940	5-Jul-19	23:53:45	NA	4.6
176940	5-Jul-19	23:55:00	NA	4.2
176940	5-Jul-19	23:56:15	NA	4.6
176940	5-Jul-19	23:57:30	NA	4.6
176940	5-Jul-19	23:58:45	NA	4.6
176940	6-Jul-19	1:00:00	NA	5.4
176940	6-Jul-19	1:01:15	NA	5.1
176940	6-Jul-19	1:02:30	NA	5.4
176940	6-Jul-19	1:03:45	NA	1.1
176940	6-Jul-19	1:05:00	NA	2.7
176940	6-Jul-19	1:06:15	NA	4.4
176940	6-Jul-19	1:07:30	NA	4.7
176940	6-Jul-19	1:08:45	NA	4.4
176940	6-Jul-19	1:10:00	NA	3.9
176940	6-Jul-19	1:11:15	NA	3.9
176940	6-Jul-19	1:12:30	NA	3.9
176940	6-Jul-19	1:13:45	NA	3.9
176940	6-Jul-19	1:15:00	NA	3.9
176940	6-Jul-19	1:16:15	NA	3.9
176940	6-Jul-19	1:17:30	NA	3.9
176940	6-Jul-19	1:18:45	NA	3.9
176940	6-Jul-19	1:20:00	NA	3.9
176940	6-Jul-19	1:21:15	NA	3.9
176940	6-Jul-19	1:22:30	NA	4.2
176940	6-Jul-19	1:23:45	NA	3.5
176940	6-Jul-19	1:25:00	NA	4.2
176940	6-Jul-19	1:26:15	NA	4.2
176940	6-Jul-19	1:27:30	NA	4.2
176940	6-Jul-19	1:28:45	NA	3.9
176940	6-Jul-19	1:30:00	NA	3.9
176940	6-Jul-19	1:31:15	NA	3.9
176940	6-Jul-19	1:32:30	NA	3.9
176940	6-Jul-19	1:33:45	NA	3.9
176940	6-Jul-19	1:35:00	NA	3.9
176940	6-Jul-19	1:36:15	NA	4.2
176940	6-Jul-19	1:37:30	NA	4.2
176940	6-Jul-19	1:38:45	NA	4.4
176940	6-Jul-19	1:40:00	NA	4.4
176940	6-Jul-19	1:41:15	NA	4.7
176940	6-Jul-19	1:42:30	NA	4.4
176940	6-Jul-19	1:43:45	NA	3.5
176940	6-Jul-19	1:45:00	NA	2.3
176940	6-Jul-19	1:46:15	NA	1.1
176940	6-Jul-19	1:47:30	NA	5.1
176940	6-Jul-19	1:48:45	NA	5.1
176940	6-Jul-19	1:50:00	NA	5.6
176940	6-Jul-19	1:51:15	NA	5.1
176940	6-Jul-19	1:52:30	NA	5.1
176940	6-Jul-19	1:53:45	NA	5.4
176940	6-Jul-19	1:55:00	NA	5.1
176940	6-Jul-19	1:56:15	NA	5.1
176940	6-Jul-19	1:57:30	NA	5.1
176940	6-Jul-19	1:58:45	NA	5.1
176940	6-Jul-19	2:00:00	NA	5.4
176940	6-Jul-19	2:01:15	NA	2.8
176940	6-Jul-19	2:02:30	NA	4.4
176940	6-Jul-19	2:03:45	NA	4.4
176940	6-Jul-19	2:05:00	NA	4.4
176940	6-Jul-19	2:06:15	NA	4.4
176940	6-Jul-19	2:07:30	NA	4.4
176940	6-Jul-19	2:08:45	NA	4.4
176940	6-Jul-19	2:10:00	NA	4.4
176940	6-Jul-19	2:11:15	NA	4.4
176940	6-Jul-19	2:12:30	NA	4.4
176940	6-Jul-19	2:13:45	NA	4.2
176940	6-Jul-19	2:15:00	NA	3.9
176940	6-Jul-19	2:16:15	NA	3.9
176940	6-Jul-19	2:17:30	NA	4.2
176940	6-Jul-19	2:18:45	NA	3.9
176940	6-Jul-19	2:20:00	NA	3.9
176940	6-Jul-19	2:21:15	NA	3.9
176940	6-Jul-19	2:22:30	NA	3.9
176940	6-Jul-19	2:23:45	NA	3.9
176940	6-Jul-19	2:25:00	NA	4.2
176940	6-Jul-19	2:26:15	NA	4.4
176940	6-Jul-19	2:27:30	NA	4.4
176940	6-Jul-19	2:28:45	NA	4.4
176940	6-Jul-19	2:30:00	NA	4.4
176940	6-Jul-19	2:31:15	NA	4.7
176940	6-Jul-19	2:32:30	NA	4.4
176940	6-Jul-19	2:33:45	NA	4.7
176940	6-Jul-19	2:35:00	NA	4.4
176940	6-Jul-19	2:36:15	NA	3.5
176940	6-Jul-19	2:37:30	NA	2
176940	6-Jul-19	2:38:45	NA	1.7
176940	6-Jul-19	2:40:00	NA	5.6
176940	6-Jul-19	2:41:15	NA	5.6
176940	6-Jul-19	2:42:30	NA	5.6
176940	6-Jul-19	2:43:45	NA	5.6
176940	6-Jul-19	2:45:00	NA	5.6
176940	6-Jul-19	2:46:15	NA	5.6
176940	6-Jul-19	2:47:30	NA	5.6
176940	6-Jul-19	2:48:45	NA	5.6
176940	6-Jul-19	2:50:00	NA	5.6
176940	6-Jul-19	2:51:15	NA	5.6
176940	6-Jul-19	2:52:30	NA	5.6
176940	6-Jul-19	2:53:45	NA	5.6
176940	6-Jul-19	2:55:00	NA	2.8
176940	6-Jul-19	2:56:15	NA	4.4
176940	6-Jul-19	2:57:30	NA	4.7
176940	6-Jul-19	2:58:45	NA	4.4
176940	6-Jul-19	3:00:00	390	NA
176940	6-Jul-19	3:01:15	455.5	NA
176940	6-Jul-19	3:02:30	455.5	NA
176940	6-Jul-19	3:03:45	455.5	NA
176940	6-Jul-19	3:05:00	455.5	NA
176940	6-Jul-19	3:06:15	455.5	NA
176940	6-Jul-19	3:07:30	455.5	NA
176940	6-Jul-19	3:08:45	455.5	NA
176940	6-Jul-19	3:10:00	455.5	NA
176940	6-Jul-19	3:11:15	455.5	NA
176940	6-Jul-19	3:12:30	455.5	NA
176940	6-Jul-19	3:13:45	455.5	NA
176940	6-Jul-19	3:15:00	390	NA
176940	6-Jul-19	3:16:15	390	NA
176940	6-Jul-19	3:17:30	390	NA
176940	6-Jul-19	3:18:45	390	NA
176940	6-Jul-19	3:20:00	390	NA
176940	6-Jul-19	3:21:15	325	NA
176940	6-Jul-19	3:22:30	325	NA
176940	6-Jul-19	3:23:45	260	NA
176940	6-Jul-19	3:25:00	260	NA
176940	6-Jul-19	3:26:15	146.5	NA
176940	6-Jul-19	3:27:30	89.5	NA
176940	6-Jul-19	3:28:45	28.5	NA
176940	6-Jul-19	3:30:00	4	NA
176940	6-Jul-19	3:31:15	4	NA
176940	6-Jul-19	3:32:30	4	NA
176940	6-Jul-19	3:33:45	4	NA
176940	6-Jul-19	3:35:00	4	NA
176940	6-Jul-19	3:36:15	4	NA
176940	6-Jul-19	3:37:30	4	NA
176940	6-Jul-19	3:38:45	4	NA
176940	6-Jul-19	3:40:00	4	NA
176940	6-Jul-19	3:41:15	4	NA
176940	6-Jul-19	3:42:30	4	NA
176940	6-Jul-19	3:43:45	4	NA
176940	6-Jul-19	3:45:00	4	NA
176940	6-Jul-19	3:46:15	4	NA
176940	6-Jul-19	3:47:30	4	NA
176940	6-Jul-19	3:48:45	4	NA
176940	6-Jul-19	3:50:00	4	NA
176940	6-Jul-19	3:51:15	4	NA
176940	6-Jul-19	3:52:30	4	NA
176940	6-Jul-19	3:53:45	4	NA
176940	6-Jul-19	3:55:00	4	NA
176940	6-Jul-19	3:56:15	4	NA
176940	6-Jul-19	3:57:30	4	NA
176940	6-Jul-19	3:58:45	4	NA
176940	6-Jul-19	4:00:00	NA	1.3
176940	6-Jul-19	4:01:15	NA	3.5
176940	6-Jul-19	4:02:30	NA	4.6
176940	6-Jul-19	4:03:45	NA	4.6
176940	6-Jul-19	4:05:00	NA	4.4
176940	6-Jul-19	4:06:15	NA	4.1
176940	6-Jul-19	4:07:30	NA	3.7
176940	6-Jul-19	4:08:45	NA	4.1
176940	6-Jul-19	4:10:00	NA	3.7
176940	6-Jul-19	4:11:15	NA	3.7
176940	6-Jul-19	4:12:30	NA	3.7
176940	6-Jul-19	4:13:45	NA	3.7
176940	6-Jul-19	4:15:00	NA	4.1
176940	6-Jul-19	4:16:15	NA	4.1
176940	6-Jul-19	4:17:30	NA	4.1
176940	6-Jul-19	4:18:45	NA	4.1
176940	6-Jul-19	4:20:00	NA	4.1
176940	6-Jul-19	4:21:15	NA	4.1
176940	6-Jul-19	4:22:30	NA	4.4
176940	6-Jul-19	4:23:45	NA	4.6
176940	6-Jul-19	4:25:00	NA	4.6
176940	6-Jul-19	4:26:15	NA	4.6
176940	6-Jul-19	4:27:30	NA	3.7
176940	6-Jul-19	4:28:45	NA	2.2
176940	6-Jul-19	4:30:00	NA	1.3
176940	6-Jul-19	4:31:15	NA	4.6
176940	6-Jul-19	4:32:30	NA	4.6
176940	6-Jul-19	4:33:45	NA	4.9
176940	6-Jul-19	4:35:00	NA	5.6
176940	6-Jul-19	4:36:15	NA	5.6
176940	6-Jul-19	4:37:30	NA	4.9
176940	6-Jul-19	4:38:45	NA	4.9
176940	6-Jul-19	4:40:00	NA	4.9
176940	6-Jul-19	4:41:15	NA	4.9
176940	6-Jul-19	4:42:30	NA	1.3
176940	6-Jul-19	4:43:45	NA	3.7
176940	6-Jul-19	4:45:00	NA	4.6
176940	6-Jul-19	4:46:15	NA	4.6
176940	6-Jul-19	4:47:30	NA	4.4
176940	6-Jul-19	4:48:45	NA	4.1
176940	6-Jul-19	4:50:00	NA	4.1
176940	6-Jul-19	4:51:15	NA	4.1
176940	6-Jul-19	4:52:30	NA	3.7
176940	6-Jul-19	4:53:45	NA	4.1
176940	6-Jul-19	4:55:00	NA	3.7
176940	6-Jul-19	4:56:15	NA	3.7
176940	6-Jul-19	4:57:30	NA	4.1
176940	6-Jul-19	4:58:45	NA	3.7
176940	6-Jul-19	5:00:00	433	3.7
176940	6-Jul-19	5:01:15	433	4.1
176940	6-Jul-19	5:02:30	433	3.7
176940	6-Jul-19	5:03:45	433	3.7
176940	6-Jul-19	5:05:00	433	3.7
176940	6-Jul-19	5:06:15	433	4.1
176940	6-Jul-19	5:07:30	371	4.1
176940	6-Jul-19	5:08:45	309	4.4
176940	6-Jul-19	5:10:00	247.5	4.6
176940	6-Jul-19	5:11:15	201	4.6
176940	6-Jul-19	5:12:30	139	4.6
176940	6-Jul-19	5:13:45	85	3
176940	6-Jul-19	5:15:00	38.5	1.5
176940	6-Jul-19	5:16:15	4	4.9
176940	6-Jul-19	5:17:30	4	4.9
176940	6-Jul-19	5:18:45	4	4.9
176940	6-Jul-19	5:20:00	4	4.9
176940	6-Jul-19	5:21:15	4	5.2
176940	6-Jul-19	5:22:30	4	4.9
176940	6-Jul-19	5:23:45	4	5.2
176940	6-Jul-19	5:25:00	4	5.2
176940	6-Jul-19	5:26:15	4	5.2
176940	6-Jul-19	5:27:30	4	5.2
176940	6-Jul-19	5:28:45	4	4.9
176940	6-Jul-19	5:30:00	4	4.9
176940	6-Jul-19	5:31:15	11.5	4.1
176940	6-Jul-19	5:32:30	11.5	4.6
176940	6-Jul-19	5:33:45	4	5.6
176940	6-Jul-19	5:35:00	4	5.2
176940	6-Jul-19	5:36:15	4	5.2
176940	6-Jul-19	5:37:30	4	4.9
176940	6-Jul-19	5:38:45	4	5.2
176940	6-Jul-19	5:40:00	11.5	4.1
176940	6-Jul-19	5:41:15	4	5.2
176940	6-Jul-19	5:42:30	4	5.2
176940	6-Jul-19	5:43:45	4	5.2
176940	6-Jul-19	5:45:00	4	5.2
176940	6-Jul-19	5:46:15	4	4.9
176940	6-Jul-19	5:47:30	4	5.2
176940	6-Jul-19	5:48:45	4	5.6
176940	6-Jul-19	5:50:00	4	5.2
176940	6-Jul-19	5:51:15	69.5	3
176940	6-Jul-19	5:52:30	139	4.4
176940	6-Jul-19	5:53:45	247.5	4.6
176940	6-Jul-19	5:55:00	309	4.6
176940	6-Jul-19	5:56:15	371	4.1
176940	6-Jul-19	5:57:30	371	4.1
176940	6-Jul-19	5:58:45	371	4.1
176940	6-Jul-19	6:00:00	404	3.9
176940	6-Jul-19	6:01:15	404	3.9
176940	6-Jul-19	6:02:30	404	4.2
176940	6-Jul-19	6:03:45	404	3.9
176940	6-Jul-19	6:05:00	404	3.9
176940	6-Jul-19	6:06:15	404	3.9
176940	6-Jul-19	6:07:30	404	3.9
176940	6-Jul-19	6:08:45	404	3.9
176940	6-Jul-19	6:10:00	404	3.9
176940	6-Jul-19	6:11:15	404	3.9
176940	6-Jul-19	6:12:30	346	4.2
176940	6-Jul-19	6:13:45	346	4.2
176940	6-Jul-19	6:15:00	346	4.2
176940	6-Jul-19	6:16:15	346	4.2
176940	6-Jul-19	6:17:30	346	4.2
176940	6-Jul-19	6:18:45	346	4.2
176940	6-Jul-19	6:20:00	346	4.2
176940	6-Jul-19	6:21:15	288	4.6
176940	6-Jul-19	6:22:30	230.5	4.6
176940	6-Jul-19	6:23:45	158.5	4.6
176940	6-Jul-19	6:25:00	129.5	4.2
176940	6-Jul-19	6:26:15	50.5	2.4
176940	6-Jul-19	6:27:30	3.5	5
176940	6-Jul-19	6:28:45	3.5	5
176940	6-Jul-19	6:30:00	3.5	5
176940	6-Jul-19	6:31:15	3.5	5.7
176940	6-Jul-19	6:32:30	3.5	5
176940	6-Jul-19	6:33:45	3.5	5
176940	6-Jul-19	6:35:00	3.5	5
176940	6-Jul-19	6:36:15	3.5	5
176940	6-Jul-19	6:37:30	3.5	5.7
176940	6-Jul-19	6:38:45	3.5	5
176940	6-Jul-19	6:40:00	3.5	5
176940	6-Jul-19	6:41:15	3.5	5
176940	6-Jul-19	6:42:30	3.5	5
176940	6-Jul-19	6:43:45	3.5	5.7
176940	6-Jul-19	6:45:00	3.5	5
176940	6-Jul-19	6:46:15	3.5	5
176940	6-Jul-19	6:47:30	3.5	5
176940	6-Jul-19	6:48:45	3.5	5
176940	6-Jul-19	6:50:00	18	0.9
176940	6-Jul-19	6:51:15	65	2.8
176940	6-Jul-19	6:52:30	129.5	4.2
176940	6-Jul-19	6:53:45	187.5	4.6
176940	6-Jul-19	6:55:00	288	4.6
176940	6-Jul-19	6:56:15	346	4.2
176940	6-Jul-19	6:57:30	404	3.9
176940	6-Jul-19	6:58:45	404	3.9
176940	6-Jul-19	7:00:00	396.5	NA
176940	6-Jul-19	7:01:15	396.5	NA
176940	6-Jul-19	7:02:30	396.5	NA
176940	6-Jul-19	7:03:45	340	NA
176940	6-Jul-19	7:05:00	340	NA
176940	6-Jul-19	7:06:15	396.5	NA
176940	6-Jul-19	7:07:30	396.5	NA
176940	6-Jul-19	7:08:45	396.5	NA
176940	6-Jul-19	7:10:00	340	NA
176940	6-Jul-19	7:11:15	340	NA
176940	6-Jul-19	7:12:30	340	NA
176940	6-Jul-19	7:13:45	340	NA
176940	6-Jul-19	7:15:00	340	NA
176940	6-Jul-19	7:16:15	226.5	NA
176940	6-Jul-19	7:17:30	156	NA
176940	6-Jul-19	7:18:45	78	NA
176940	6-Jul-19	7:20:00	3.5	NA
176940	6-Jul-19	7:21:15	3.5	NA
176940	6-Jul-19	7:22:30	3.5	NA
176940	6-Jul-19	7:23:45	3.5	NA
176940	6-Jul-19	7:25:00	3.5	NA
176940	6-Jul-19	7:26:15	3.5	NA
176940	6-Jul-19	7:27:30	3.5	NA
176940	6-Jul-19	7:28:45	3.5	NA
176940	6-Jul-19	7:30:00	3.5	NA
176940	6-Jul-19	7:31:15	3.5	NA
176940	6-Jul-19	7:32:30	3.5	NA
176940	6-Jul-19	7:33:45	3.5	NA
176940	6-Jul-19	7:35:00	3.5	NA
176940	6-Jul-19	7:36:15	3.5	NA
176940	6-Jul-19	7:37:30	3.5	NA
176940	6-Jul-19	7:38:45	49.5	NA
176940	6-Jul-19	7:40:00	99	NA
176940	6-Jul-19	7:41:15	184	NA
176940	6-Jul-19	7:42:30	283.5	NA
176940	6-Jul-19	7:43:45	396.5	NA
176940	6-Jul-19	7:45:00	396.5	NA
176940	6-Jul-19	7:46:15	396.5	NA
176940	6-Jul-19	7:47:30	396.5	NA
176940	6-Jul-19	7:48:45	340	NA
176940	6-Jul-19	7:50:00	396.5	NA
176940	6-Jul-19	7:51:15	396.5	NA
176940	6-Jul-19	7:52:30	340	NA
176940	6-Jul-19	7:53:45	340	NA
176940	6-Jul-19	7:55:00	396.5	NA
176940	6-Jul-19	7:56:15	396.5	NA
176940	6-Jul-19	7:57:30	396.5	NA
176940	6-Jul-19	7:58:45	396.5	NA
176940	6-Jul-19	9:00:00	NA	4.3
176940	6-Jul-19	9:01:15	NA	3.5
176940	6-Jul-19	9:02:30	NA	3.9
176940	6-Jul-19	9:03:45	NA	3.9
176940	6-Jul-19	9:05:00	NA	3.9
176940	6-Jul-19	9:06:15	NA	3.9
176940	6-Jul-19	9:07:30	NA	3.9
176940	6-Jul-19	9:08:45	NA	4.3
176940	6-Jul-19	9:10:00	NA	4.3
176940	6-Jul-19	9:11:15	NA	4.3
176940	6-Jul-19	9:12:30	NA	4.6
176940	6-Jul-19	9:13:45	NA	4.6
176940	6-Jul-19	9:15:00	NA	4.6
176940	6-Jul-19	9:16:15	NA	4.3
176940	6-Jul-19	9:17:30	NA	2.8
176940	6-Jul-19	9:18:45	NA	0.3
176940	6-Jul-19	9:20:00	NA	5.7
176940	6-Jul-19	9:21:15	NA	5.4
176940	6-Jul-19	9:22:30	NA	5.4
176940	6-Jul-19	9:23:45	NA	5.7
176940	6-Jul-19	9:25:00	NA	5.7
176940	6-Jul-19	9:26:15	NA	5.7
176940	6-Jul-19	9:27:30	NA	5.7
176940	6-Jul-19	9:28:45	NA	5.4
176940	6-Jul-19	9:30:00	NA	5
176940	6-Jul-19	9:31:15	NA	5
176940	6-Jul-19	9:32:30	NA	5.7
176940	6-Jul-19	9:33:45	NA	5.7
176940	6-Jul-19	9:35:00	NA	5.7
176940	6-Jul-19	9:36:15	NA	5.7
176940	6-Jul-19	9:37:30	NA	5.4
176940	6-Jul-19	9:38:45	NA	5.4
176940	6-Jul-19	9:40:00	NA	5.4
176940	6-Jul-19	9:41:15	NA	5.4
176940	6-Jul-19	9:42:30	NA	5.7
176940	6-Jul-19	9:43:45	NA	5.7
176940	6-Jul-19	9:45:00	NA	5.7
176940	6-Jul-19	9:46:15	NA	5.7
176940	6-Jul-19	9:47:30	NA	5.7
176940	6-Jul-19	9:48:45	NA	5.7
176940	6-Jul-19	9:50:00	NA	5.4
176940	6-Jul-19	9:51:15	NA	5.4
176940	6-Jul-19	9:52:30	NA	5.4
176940	6-Jul-19	9:53:45	NA	5.7
176940	6-Jul-19	9:55:00	NA	5.7
176940	6-Jul-19	9:56:15	NA	5.7
176940	6-Jul-19	9:57:30	NA	5.7
176940	6-Jul-19	9:58:45	NA	5.7
176940	6-Jul-19	11:00:00	NA	5.2
176940	6-Jul-19	11:01:15	NA	5.2
176940	6-Jul-19	11:02:30	NA	5.2
176940	6-Jul-19	11:03:45	NA	5.2
176940	6-Jul-19	11:05:00	NA	4.9
176940	6-Jul-19	11:06:15	NA	5.2
176940	6-Jul-19	11:07:30	NA	1.5
176940	6-Jul-19	11:08:45	NA	4.1
176940	6-Jul-19	11:10:00	NA	4.9
176940	6-Jul-19	11:11:15	NA	4.9
176940	6-Jul-19	11:12:30	NA	4.5
176940	6-Jul-19	11:13:45	NA	4.1
176940	6-Jul-19	11:15:00	NA	3.7
176940	6-Jul-19	11:16:15	NA	3.7
176940	6-Jul-19	11:17:30	NA	3.7
176940	6-Jul-19	11:18:45	NA	3.7
176940	6-Jul-19	11:20:00	NA	3.7
176940	6-Jul-19	11:21:15	NA	3.7
176940	6-Jul-19	11:22:30	NA	4.1
176940	6-Jul-19	11:23:45	NA	4.1
176940	6-Jul-19	11:25:00	NA	3.7
176940	6-Jul-19	11:26:15	NA	3.7
176940	6-Jul-19	11:27:30	NA	4.1
176940	6-Jul-19	11:28:45	NA	3.7
176940	6-Jul-19	11:30:00	NA	3.7
176940	6-Jul-19	11:31:15	NA	4.5
176940	6-Jul-19	11:32:30	NA	4.5
176940	6-Jul-19	11:33:45	NA	4.1
176940	6-Jul-19	11:35:00	NA	4.1
176940	6-Jul-19	11:36:15	NA	4.5
176940	6-Jul-19	11:37:30	NA	4.5
176940	6-Jul-19	11:38:45	NA	4.9
176940	6-Jul-19	11:40:00	NA	4.5
176940	6-Jul-19	11:41:15	NA	4.1
176940	6-Jul-19	11:42:30	NA	3
176940	6-Jul-19	11:43:45	NA	1.5
176940	6-Jul-19	11:45:00	NA	4.1
176940	6-Jul-19	11:46:15	NA	4.9
176940	6-Jul-19	11:47:30	NA	4.9
176940	6-Jul-19	11:48:45	NA	5.2
176940	6-Jul-19	11:50:00	NA	4.9
176940	6-Jul-19	11:51:15	NA	5.6
176940	6-Jul-19	11:52:30	NA	1.1
176940	6-Jul-19	11:53:45	NA	1.1
176940	6-Jul-19	11:55:00	NA	5.6
176940	6-Jul-19	11:56:15	NA	5.6
176940	6-Jul-19	11:57:30	NA	4.9
176940	6-Jul-19	11:58:45	NA	4.9
176940	6-Jul-19	12:00:00	4.5	NA
176940	6-Jul-19	12:01:15	4.5	NA
176940	6-Jul-19	12:02:30	4.5	NA
176940	6-Jul-19	12:03:45	12.5	NA
176940	6-Jul-19	12:05:00	76	NA
176940	6-Jul-19	12:06:15	152.5	NA
176940	6-Jul-19	12:07:30	219.5	NA
176940	6-Jul-19	12:08:45	338.5	NA
176940	6-Jul-19	12:10:00	406	NA
176940	6-Jul-19	12:11:15	473.5	NA
176940	6-Jul-19	12:12:30	473.5	NA
176940	6-Jul-19	12:13:45	473.5	NA
176940	6-Jul-19	12:15:00	473.5	NA
176940	6-Jul-19	12:16:15	473.5	NA
176940	6-Jul-19	12:17:30	473.5	NA
176940	6-Jul-19	12:18:45	473.5	NA
176940	6-Jul-19	12:20:00	473.5	NA
176940	6-Jul-19	12:21:15	473.5	NA
176940	6-Jul-19	12:22:30	473.5	NA
176940	6-Jul-19	12:23:45	473.5	NA
176940	6-Jul-19	12:25:00	473.5	NA
176940	6-Jul-19	12:26:15	473.5	NA
176940	6-Jul-19	12:27:30	473.5	NA
176940	6-Jul-19	12:28:45	406	NA
176940	6-Jul-19	12:30:00	338.5	NA
176940	6-Jul-19	12:31:15	270.5	NA
176940	6-Jul-19	12:32:30	270.5	NA
176940	6-Jul-19	12:33:45	219.5	NA
176940	6-Jul-19	12:35:00	152.5	NA
176940	6-Jul-19	12:36:15	76	NA
176940	6-Jul-19	12:37:30	42	NA
176940	6-Jul-19	12:38:45	4.5	NA
176940	6-Jul-19	12:40:00	4.5	NA
176940	6-Jul-19	12:41:15	4.5	NA
176940	6-Jul-19	12:42:30	4.5	NA
176940	6-Jul-19	12:43:45	4.5	NA
176940	6-Jul-19	12:45:00	4.5	NA
176940	6-Jul-19	12:46:15	4.5	NA
176940	6-Jul-19	12:47:30	4.5	NA
176940	6-Jul-19	12:48:45	4.5	NA
176940	6-Jul-19	12:50:00	4.5	NA
176940	6-Jul-19	12:51:15	4.5	NA
176940	6-Jul-19	12:52:30	4.5	NA
176940	6-Jul-19	12:53:45	12.5	NA
176940	6-Jul-19	12:55:00	21	NA
176940	6-Jul-19	12:56:15	42	NA
176940	6-Jul-19	12:57:30	93	NA
176940	6-Jul-19	12:58:45	118.5	NA
176940	6-Jul-19	15:00:00	12.5	NA
176940	6-Jul-19	15:01:15	1.5	NA
176940	6-Jul-19	15:02:30	8.5	NA
176940	6-Jul-19	15:03:45	34.5	NA
176940	6-Jul-19	15:05:00	54.5	NA
176940	6-Jul-19	15:06:15	79.5	NA
176940	6-Jul-19	15:07:30	99	NA
176940	6-Jul-19	15:08:45	119	NA
176940	6-Jul-19	15:10:00	119	NA
176940	6-Jul-19	15:11:15	138.5	NA
176940	6-Jul-19	15:12:30	138.5	NA
176940	6-Jul-19	15:13:45	138.5	NA
176940	6-Jul-19	15:15:00	138.5	NA
176940	6-Jul-19	15:16:15	138.5	NA
176940	6-Jul-19	15:17:30	119	NA
176940	6-Jul-19	15:18:45	79.5	NA
176940	6-Jul-19	15:20:00	44.5	NA
176940	6-Jul-19	15:21:15	17.5	NA
176940	6-Jul-19	15:22:30	1.5	NA
176940	6-Jul-19	15:23:45	1.5	NA
176940	6-Jul-19	15:25:00	1.5	NA
176940	6-Jul-19	15:26:15	22.5	NA
176940	6-Jul-19	15:27:30	44.5	NA
176940	6-Jul-19	15:28:45	54.5	NA
176940	6-Jul-19	15:30:00	64.5	NA
176940	6-Jul-19	15:31:15	79.5	NA
176940	6-Jul-19	15:32:30	79.5	NA
176940	6-Jul-19	15:33:45	99	NA
176940	6-Jul-19	15:35:00	99	NA
176940	6-Jul-19	15:36:15	119	NA
176940	6-Jul-19	15:37:30	119	NA
176940	6-Jul-19	15:38:45	99	NA
176940	6-Jul-19	15:40:00	79.5	NA
176940	6-Jul-19	15:41:15	79.5	NA
176940	6-Jul-19	15:42:30	64.5	NA
176940	6-Jul-19	15:43:45	54.5	NA
176940	6-Jul-19	15:45:00	27.5	NA
176940	6-Jul-19	15:46:15	6	NA
176940	6-Jul-19	15:47:30	1.5	NA
176940	6-Jul-19	15:48:45	1.5	NA
176940	6-Jul-19	15:50:00	17.5	NA
176940	6-Jul-19	15:51:15	44.5	NA
176940	6-Jul-19	15:52:30	79.5	NA
176940	6-Jul-19	15:53:45	99	NA
176940	6-Jul-19	15:55:00	119	NA
176940	6-Jul-19	15:56:15	119	NA
176940	6-Jul-19	15:57:30	138.5	NA
176940	6-Jul-19	15:58:45	138.5	NA
176940	6-Jul-19	21:00:00	NA	3.3
176940	6-Jul-19	21:01:15	NA	4
176940	6-Jul-19	21:02:30	NA	4
176940	6-Jul-19	21:03:45	NA	4
176940	6-Jul-19	21:05:00	NA	4
176940	6-Jul-19	21:06:15	NA	4.4
176940	6-Jul-19	21:07:30	NA	3
176940	6-Jul-19	21:08:45	NA	2.3
176940	6-Jul-19	21:10:00	NA	2.7
176940	6-Jul-19	21:11:15	NA	3
176940	6-Jul-19	21:12:30	NA	0.2
176940	6-Jul-19	21:13:45	NA	5.4
176940	6-Jul-19	21:15:00	NA	5.4
176940	6-Jul-19	21:16:15	NA	5.4
176940	6-Jul-19	21:17:30	NA	5.4
176940	6-Jul-19	21:18:45	NA	5.4
176940	6-Jul-19	21:20:00	NA	1.7
176940	6-Jul-19	21:21:15	NA	2.3
176940	6-Jul-19	21:22:30	NA	2.3
176940	6-Jul-19	21:23:45	NA	3.3
176940	6-Jul-19	21:25:00	NA	4.4
176940	6-Jul-19	21:26:15	NA	4.6
176940	6-Jul-19	21:27:30	NA	4.6
176940	6-Jul-19	21:28:45	NA	4
176940	6-Jul-19	21:30:00	NA	2.3
176940	6-Jul-19	21:31:15	NA	5.4
176940	6-Jul-19	21:32:30	NA	5.4
176940	6-Jul-19	21:33:45	NA	5.4
176940	6-Jul-19	21:35:00	NA	5.4
176940	6-Jul-19	21:36:15	NA	5.4
176940	6-Jul-19	21:37:30	NA	5.4
176940	6-Jul-19	21:38:45	NA	5.4
176940	6-Jul-19	21:40:00	NA	5.4
176940	6-Jul-19	21:41:15	NA	5.4
176940	6-Jul-19	21:42:30	NA	5.4
176940	6-Jul-19	21:43:45	NA	5.4
176940	6-Jul-19	21:45:00	NA	5.4
176940	6-Jul-19	21:46:15	NA	5.4
176940	6-Jul-19	21:47:30	NA	5.4
176940	6-Jul-19	21:48:45	NA	5.4
176940	6-Jul-19	21:50:00	NA	5.4
176940	6-Jul-19	21:51:15	NA	5.4
176940	6-Jul-19	21:52:30	NA	5.4
176940	6-Jul-19	21:53:45	NA	5.4
176940	6-Jul-19	21:55:00	NA	5.4
176940	6-Jul-19	21:56:15	NA	5.4
176940	6-Jul-19	21:57:30	NA	5.4
176940	6-Jul-19	21:58:45	NA	5.4
176940	6-Jul-19	22:00:00	3.5	NA
176940	6-Jul-19	22:01:15	3.5	NA
176940	6-Jul-19	22:02:30	3.5	NA
176940	6-Jul-19	22:03:45	3.5	NA
176940	6-Jul-19	22:05:00	3.5	NA
176940	6-Jul-19	22:06:15	3.5	NA
176940	6-Jul-19	22:07:30	3.5	NA
176940	6-Jul-19	22:08:45	3.5	NA
176940	6-Jul-19	22:10:00	3.5	NA
176940	6-Jul-19	22:11:15	3.5	NA
176940	6-Jul-19	22:12:30	3.5	NA
176940	6-Jul-19	22:13:45	3.5	NA
176940	6-Jul-19	22:15:00	9.5	NA
176940	6-Jul-19	22:16:15	3.5	NA
176940	6-Jul-19	22:17:30	16	NA
176940	6-Jul-19	22:18:45	91.5	NA
176940	6-Jul-19	22:20:00	169.5	NA
176940	6-Jul-19	22:21:15	261	NA
176940	6-Jul-19	22:22:30	313.5	NA
176940	6-Jul-19	22:23:45	365.5	NA
176940	6-Jul-19	22:25:00	365.5	NA
176940	6-Jul-19	22:26:15	365.5	NA
176940	6-Jul-19	22:27:30	365.5	NA
176940	6-Jul-19	22:28:45	365.5	NA
176940	6-Jul-19	22:30:00	365.5	NA
176940	6-Jul-19	22:31:15	365.5	NA
176940	6-Jul-19	22:32:30	365.5	NA
176940	6-Jul-19	22:33:45	365.5	NA
176940	6-Jul-19	22:35:00	365.5	NA
176940	6-Jul-19	22:36:15	313.5	NA
176940	6-Jul-19	22:37:30	365.5	NA
176940	6-Jul-19	22:38:45	313.5	NA
176940	6-Jul-19	22:40:00	313.5	NA
176940	6-Jul-19	22:41:15	261	NA
176940	6-Jul-19	22:42:30	261	NA
176940	6-Jul-19	22:43:45	209	NA
176940	6-Jul-19	22:45:00	143.5	NA
176940	6-Jul-19	22:46:15	72	NA
176940	6-Jul-19	22:47:30	32.5	NA
176940	6-Jul-19	22:48:45	9.5	NA
176940	6-Jul-19	22:50:00	3.5	NA
176940	6-Jul-19	22:51:15	3.5	NA
176940	6-Jul-19	22:52:30	3.5	NA
176940	6-Jul-19	22:53:45	9.5	NA
176940	6-Jul-19	22:55:00	16	NA
176940	6-Jul-19	22:56:15	9.5	NA
176940	6-Jul-19	22:57:30	9.5	NA
176940	6-Jul-19	22:58:45	3.5	NA
176940	7-Jul-19	6:00:00	4.5	NA
176940	7-Jul-19	6:01:15	4.5	NA
176940	7-Jul-19	6:02:30	44.5	NA
176940	7-Jul-19	6:03:45	125	NA
176940	7-Jul-19	6:05:00	196.5	NA
176940	7-Jul-19	6:06:15	286	NA
176940	7-Jul-19	6:07:30	357.5	NA
176940	7-Jul-19	6:08:45	429	NA
176940	7-Jul-19	6:10:00	501	NA
176940	7-Jul-19	6:11:15	501	NA
176940	7-Jul-19	6:12:30	501	NA
176940	7-Jul-19	6:13:45	501	NA
176940	7-Jul-19	6:15:00	501	NA
176940	7-Jul-19	6:16:15	501	NA
176940	7-Jul-19	6:17:30	501	NA
176940	7-Jul-19	6:18:45	501	NA
176940	7-Jul-19	6:20:00	429	NA
176940	7-Jul-19	6:21:15	429	NA
176940	7-Jul-19	6:22:30	429	NA
176940	7-Jul-19	6:23:45	357.5	NA
176940	7-Jul-19	6:25:00	357.5	NA
176940	7-Jul-19	6:26:15	357.5	NA
176940	7-Jul-19	6:27:30	357.5	NA
176940	7-Jul-19	6:28:45	357.5	NA
176940	7-Jul-19	6:30:00	429	NA
176940	7-Jul-19	6:31:15	357.5	NA
176940	7-Jul-19	6:32:30	357.5	NA
176940	7-Jul-19	6:33:45	357.5	NA
176940	7-Jul-19	6:35:00	357.5	NA
176940	7-Jul-19	6:36:15	286	NA
176940	7-Jul-19	6:37:30	286	NA
176940	7-Jul-19	6:38:45	232	NA
176940	7-Jul-19	6:40:00	161	NA
176940	7-Jul-19	6:41:15	125	NA
176940	7-Jul-19	6:42:30	62.5	NA
176940	7-Jul-19	6:43:45	13.5	NA
176940	7-Jul-19	6:45:00	4.5	NA
176940	7-Jul-19	6:46:15	4.5	NA
176940	7-Jul-19	6:47:30	4.5	NA
176940	7-Jul-19	6:48:45	4.5	NA
176940	7-Jul-19	6:50:00	4.5	NA
176940	7-Jul-19	6:51:15	4.5	NA
176940	7-Jul-19	6:52:30	4.5	NA
176940	7-Jul-19	6:53:45	4.5	NA
176940	7-Jul-19	6:55:00	4.5	NA
176940	7-Jul-19	6:56:15	4.5	NA
176940	7-Jul-19	6:57:30	4.5	NA
176940	7-Jul-19	6:58:45	4.5	NA
176940	7-Jul-19	7:00:00	NA	5.2
176940	7-Jul-19	7:01:15	NA	5.2
176940	7-Jul-19	7:02:30	NA	5.2
176940	7-Jul-19	7:03:45	NA	5.2
176940	7-Jul-19	7:05:00	NA	5.2
176940	7-Jul-19	7:06:15	NA	5.2
176940	7-Jul-19	7:07:30	NA	5.2
176940	7-Jul-19	7:08:45	NA	5.2
176940	7-Jul-19	7:10:00	NA	5.2
176940	7-Jul-19	7:11:15	NA	5.2
176940	7-Jul-19	7:12:30	NA	5.2
176940	7-Jul-19	7:13:45	NA	3.7
176940	7-Jul-19	7:15:00	NA	4.6
176940	7-Jul-19	7:16:15	NA	4.6
176940	7-Jul-19	7:17:30	NA	4.4
176940	7-Jul-19	7:18:45	NA	4.1
176940	7-Jul-19	7:20:00	NA	3.5
176940	7-Jul-19	7:21:15	NA	4.1
176940	7-Jul-19	7:22:30	NA	4.1
176940	7-Jul-19	7:23:45	NA	4.1
176940	7-Jul-19	7:25:00	NA	4.1
176940	7-Jul-19	7:26:15	NA	4.1
176940	7-Jul-19	7:27:30	NA	4.1
176940	7-Jul-19	7:28:45	NA	4.4
176940	7-Jul-19	7:30:00	NA	4.4
176940	7-Jul-19	7:31:15	NA	4.4
176940	7-Jul-19	7:32:30	NA	4.1
176940	7-Jul-19	7:33:45	NA	4.1
176940	7-Jul-19	7:35:00	NA	4.4
176940	7-Jul-19	7:36:15	NA	4.4
176940	7-Jul-19	7:37:30	NA	4.6
176940	7-Jul-19	7:38:45	NA	4.6
176940	7-Jul-19	7:40:00	NA	3.7
176940	7-Jul-19	7:41:15	NA	0.9
176940	7-Jul-19	7:42:30	NA	5.2
176940	7-Jul-19	7:43:45	NA	5.2
176940	7-Jul-19	7:45:00	NA	5.2
176940	7-Jul-19	7:46:15	NA	5.2
176940	7-Jul-19	7:47:30	NA	5.2
176940	7-Jul-19	7:48:45	NA	5.2
176940	7-Jul-19	7:50:00	NA	5.2
176940	7-Jul-19	7:51:15	NA	5.2
176940	7-Jul-19	7:52:30	NA	5.2
176940	7-Jul-19	7:53:45	NA	5.2
176940	7-Jul-19	7:55:00	NA	5.2
176940	7-Jul-19	7:56:15	NA	5.2
176940	7-Jul-19	7:57:30	NA	5.2
176940	7-Jul-19	7:58:45	NA	5.2
176940	8-Jul-19	3:00:00	NA	4
176940	8-Jul-19	3:01:15	NA	4
176940	8-Jul-19	3:02:30	NA	4
176940	8-Jul-19	3:03:45	NA	3.7
176940	8-Jul-19	3:05:00	NA	3.7
176940	8-Jul-19	3:06:15	NA	3.7
176940	8-Jul-19	3:07:30	NA	4
176940	8-Jul-19	3:08:45	NA	4
176940	8-Jul-19	3:10:00	NA	4
176940	8-Jul-19	3:11:15	NA	4.2
176940	8-Jul-19	3:12:30	NA	4.2
176940	8-Jul-19	3:13:45	NA	4.2
176940	8-Jul-19	3:15:00	NA	4.2
176940	8-Jul-19	3:16:15	NA	4.6
176940	8-Jul-19	3:17:30	NA	4.2
176940	8-Jul-19	3:18:45	NA	4.6
176940	8-Jul-19	3:20:00	NA	4.6
176940	8-Jul-19	3:21:15	NA	4.2
176940	8-Jul-19	3:22:30	NA	3.3
176940	8-Jul-19	3:23:45	NA	1.3
176940	8-Jul-19	3:25:00	NA	4.6
176940	8-Jul-19	3:26:15	NA	5.4
176940	8-Jul-19	3:27:30	NA	5.4
176940	8-Jul-19	3:28:45	NA	5.4
176940	8-Jul-19	3:30:00	NA	5.4
176940	8-Jul-19	3:31:15	NA	5.4
176940	8-Jul-19	3:32:30	NA	5.4
176940	8-Jul-19	3:33:45	NA	5.4
176940	8-Jul-19	3:35:00	NA	5.4
176940	8-Jul-19	3:36:15	NA	5.1
176940	8-Jul-19	3:37:30	NA	5.4
176940	8-Jul-19	3:38:45	NA	5.4
176940	8-Jul-19	3:40:00	NA	5.4
176940	8-Jul-19	3:41:15	NA	5.4
176940	8-Jul-19	3:42:30	NA	5.4
176940	8-Jul-19	3:43:45	NA	1.3
176940	8-Jul-19	3:45:00	NA	2.7
176940	8-Jul-19	3:46:15	NA	4.2
176940	8-Jul-19	3:47:30	NA	4.6
176940	8-Jul-19	3:48:45	NA	4.6
176940	8-Jul-19	3:50:00	NA	4.2
176940	8-Jul-19	3:51:15	NA	4.2
176940	8-Jul-19	3:52:30	NA	4
176940	8-Jul-19	3:53:45	NA	3.3
176940	8-Jul-19	3:55:00	NA	3.7
176940	8-Jul-19	3:56:15	NA	4
176940	8-Jul-19	3:57:30	NA	4
176940	8-Jul-19	3:58:45	NA	4.2
176940	8-Jul-19	4:00:00	NA	4.4
176940	8-Jul-19	4:01:15	NA	4.4
176940	8-Jul-19	4:02:30	NA	4.4
176940	8-Jul-19	4:03:45	NA	4.6
176940	8-Jul-19	4:05:00	NA	4.6
176940	8-Jul-19	4:06:15	NA	4.6
176940	8-Jul-19	4:07:30	NA	4.4
176940	8-Jul-19	4:08:45	NA	4.4
176940	8-Jul-19	4:10:00	NA	4.1
176940	8-Jul-19	4:11:15	NA	3.2
176940	8-Jul-19	4:12:30	NA	1.1
176940	8-Jul-19	4:13:45	NA	5.1
176940	8-Jul-19	4:15:00	NA	5.4
176940	8-Jul-19	4:16:15	NA	5.4
176940	8-Jul-19	4:17:30	NA	5.4
176940	8-Jul-19	4:18:45	NA	5.4
176940	8-Jul-19	4:20:00	NA	5.4
176940	8-Jul-19	4:21:15	NA	5.4
176940	8-Jul-19	4:22:30	NA	2.5
176940	8-Jul-19	4:23:45	NA	4.1
176940	8-Jul-19	4:25:00	NA	4.6
176940	8-Jul-19	4:26:15	NA	4.4
176940	8-Jul-19	4:27:30	NA	4.4
176940	8-Jul-19	4:28:45	NA	4.4
176940	8-Jul-19	4:30:00	NA	4.4
176940	8-Jul-19	4:31:15	NA	4.4
176940	8-Jul-19	4:32:30	NA	4.4
176940	8-Jul-19	4:33:45	NA	4.4
176940	8-Jul-19	4:35:00	NA	4.4
176940	8-Jul-19	4:36:15	NA	4.1
176940	8-Jul-19	4:37:30	NA	4.1
176940	8-Jul-19	4:38:45	NA	4.1
176940	8-Jul-19	4:40:00	NA	4.1
176940	8-Jul-19	4:41:15	NA	4.1
176940	8-Jul-19	4:42:30	NA	4.1
176940	8-Jul-19	4:43:45	NA	4.4
176940	8-Jul-19	4:45:00	NA	4.4
176940	8-Jul-19	4:46:15	NA	4.4
176940	8-Jul-19	4:47:30	NA	4.4
176940	8-Jul-19	4:48:45	NA	4.4
176940	8-Jul-19	4:50:00	NA	4.6
176940	8-Jul-19	4:51:15	NA	4.6
176940	8-Jul-19	4:52:30	NA	4.6
176940	8-Jul-19	4:53:45	NA	4.6
176940	8-Jul-19	4:55:00	NA	3.2
176940	8-Jul-19	4:56:15	NA	1.1
176940	8-Jul-19	4:57:30	NA	5.4
176940	8-Jul-19	4:58:45	NA	5.4
176940	8-Jul-19	5:00:00	3.5	5.4
176940	8-Jul-19	5:01:15	3.5	5.4
176940	8-Jul-19	5:02:30	3.5	5.4
176940	8-Jul-19	5:03:45	3.5	5.4
176940	8-Jul-19	5:05:00	3.5	5.4
176940	8-Jul-19	5:06:15	3.5	5.4
176940	8-Jul-19	5:07:30	3.5	5.4
176940	8-Jul-19	5:08:45	62.5	2
176940	8-Jul-19	5:10:00	152.5	4.4
176940	8-Jul-19	5:11:15	222	4.6
176940	8-Jul-19	5:12:30	332.5	4.6
176940	8-Jul-19	5:13:45	388	4.6
176940	8-Jul-19	5:15:00	388	4.4
176940	8-Jul-19	5:16:15	388	4.4
176940	8-Jul-19	5:17:30	388	4.4
176940	8-Jul-19	5:18:45	388	4.4
176940	8-Jul-19	5:20:00	388	4.4
176940	8-Jul-19	5:21:15	388	4.4
176940	8-Jul-19	5:22:30	388	4.6
176940	8-Jul-19	5:23:45	388	4.6
176940	8-Jul-19	5:25:00	388	4.4
176940	8-Jul-19	5:26:15	388	4.6
176940	8-Jul-19	5:27:30	388	4.4
176940	8-Jul-19	5:28:45	388	4.6
176940	8-Jul-19	5:30:00	388	4.6
176940	8-Jul-19	5:31:15	388	4.6
176940	8-Jul-19	5:32:30	388	4.6
176940	8-Jul-19	5:33:45	388	4.4
176940	8-Jul-19	5:35:00	388	4.6
176940	8-Jul-19	5:36:15	332.5	4.6
176940	8-Jul-19	5:37:30	332.5	4.6
176940	8-Jul-19	5:38:45	277.5	4.6
176940	8-Jul-19	5:40:00	222	4.6
176940	8-Jul-19	5:41:15	180	4.6
176940	8-Jul-19	5:42:30	125	3.7
176940	8-Jul-19	5:43:45	76.5	2.3
176940	8-Jul-19	5:45:00	24.5	1.3
176940	8-Jul-19	5:46:15	3.5	5.4
176940	8-Jul-19	5:47:30	3.5	5.4
176940	8-Jul-19	5:48:45	3.5	5.4
176940	8-Jul-19	5:50:00	3.5	5.4
176940	8-Jul-19	5:51:15	3.5	5.4
176940	8-Jul-19	5:52:30	3.5	5.4
176940	8-Jul-19	5:53:45	3.5	5.4
176940	8-Jul-19	5:55:00	3.5	5.4
176940	8-Jul-19	5:56:15	3.5	5.4
176940	8-Jul-19	5:57:30	24.5	1.3
176940	8-Jul-19	5:58:45	97	2.7
176940	8-Jul-19	12:00:00	NA	5.6
176940	8-Jul-19	12:01:15	NA	1.3
176940	8-Jul-19	12:02:30	NA	3.9
176940	8-Jul-19	12:03:45	NA	1.1
176940	8-Jul-19	12:05:00	NA	5.6
176940	8-Jul-19	12:06:15	NA	5.6
176940	8-Jul-19	12:07:30	NA	5.6
176940	8-Jul-19	12:08:45	NA	3.5
176940	8-Jul-19	12:10:00	NA	5.6
176940	8-Jul-19	12:11:15	NA	5.6
176940	8-Jul-19	12:12:30	NA	5.6
176940	8-Jul-19	12:13:45	NA	5.6
176940	8-Jul-19	12:15:00	NA	5.6
176940	8-Jul-19	12:16:15	NA	5.6
176940	8-Jul-19	12:17:30	NA	5.6
176940	8-Jul-19	12:18:45	NA	1.3
176940	8-Jul-19	12:20:00	NA	3.2
176940	8-Jul-19	12:21:15	NA	4.4
176940	8-Jul-19	12:22:30	NA	4.4
176940	8-Jul-19	12:23:45	NA	4.4
176940	8-Jul-19	12:25:00	NA	4.2
176940	8-Jul-19	12:26:15	NA	4.4
176940	8-Jul-19	12:27:30	NA	4.4
176940	8-Jul-19	12:28:45	NA	4.2
176940	8-Jul-19	12:30:00	NA	4.2
176940	8-Jul-19	12:31:15	NA	4.4
176940	8-Jul-19	12:32:30	NA	4.4
176940	8-Jul-19	12:33:45	NA	4.4
176940	8-Jul-19	12:35:00	NA	4.2
176940	8-Jul-19	12:36:15	NA	4.4
176940	8-Jul-19	12:37:30	NA	4.4
176940	8-Jul-19	12:38:45	NA	4.4
176940	8-Jul-19	12:40:00	NA	4.4
176940	8-Jul-19	12:41:15	NA	4.7
176940	8-Jul-19	12:42:30	NA	4.2
176940	8-Jul-19	12:43:45	NA	2
176940	8-Jul-19	12:45:00	NA	1.3
176940	8-Jul-19	12:46:15	NA	5.6
176940	8-Jul-19	12:47:30	NA	5.6
176940	8-Jul-19	12:48:45	NA	5.6
176940	8-Jul-19	12:50:00	NA	5.6
176940	8-Jul-19	12:51:15	NA	5.6
176940	8-Jul-19	12:52:30	NA	5.6
176940	8-Jul-19	12:53:45	NA	5.6
176940	8-Jul-19	12:55:00	NA	5.6
176940	8-Jul-19	12:56:15	NA	5.6
176940	8-Jul-19	12:57:30	NA	5.6
176940	8-Jul-19	12:58:45	NA	5.6
176940	8-Jul-19	15:00:00	NA	5.6
176940	8-Jul-19	15:01:15	NA	5.6
176940	8-Jul-19	15:02:30	NA	5.6
176940	8-Jul-19	15:03:45	NA	5.6
176940	8-Jul-19	15:05:00	NA	5.6
176940	8-Jul-19	15:06:15	NA	5.6
176940	8-Jul-19	15:07:30	NA	5.6
176940	8-Jul-19	15:08:45	NA	3.2
176940	8-Jul-19	15:10:00	NA	5.6
176940	8-Jul-19	15:11:15	NA	5.6
176940	8-Jul-19	15:12:30	NA	5.6
176940	8-Jul-19	15:13:45	NA	5.6
176940	8-Jul-19	15:15:00	NA	5.6
176940	8-Jul-19	15:16:15	NA	5.6
176940	8-Jul-19	15:17:30	NA	5.6
176940	8-Jul-19	15:18:45	NA	5.6
176940	8-Jul-19	15:20:00	NA	5.6
176940	8-Jul-19	15:21:15	NA	0.9
176940	8-Jul-19	15:22:30	NA	1.5
176940	8-Jul-19	15:23:45	NA	1.9
176940	8-Jul-19	15:25:00	NA	5.6
176940	8-Jul-19	15:26:15	NA	5.6
176940	8-Jul-19	15:27:30	NA	5.6
176940	8-Jul-19	15:28:45	NA	5.6
176940	8-Jul-19	15:30:00	NA	5.6
176940	8-Jul-19	15:31:15	NA	5.6
176940	8-Jul-19	15:32:30	NA	2.8
176940	8-Jul-19	15:33:45	NA	5.6
176940	8-Jul-19	15:35:00	NA	5.6
176940	8-Jul-19	15:36:15	NA	5.6
176940	8-Jul-19	15:37:30	NA	5.6
176940	8-Jul-19	15:38:45	NA	1.3
176940	8-Jul-19	15:40:00	NA	3.7
176940	8-Jul-19	15:41:15	NA	4.7
176940	8-Jul-19	15:42:30	NA	4.4
176940	8-Jul-19	15:43:45	NA	4.4
176940	8-Jul-19	15:45:00	NA	4.4
176940	8-Jul-19	15:46:15	NA	4.4
176940	8-Jul-19	15:47:30	NA	4.1
176940	8-Jul-19	15:48:45	NA	4.1
176940	8-Jul-19	15:50:00	NA	4.1
176940	8-Jul-19	15:51:15	NA	4.4
176940	8-Jul-19	15:52:30	NA	4.1
176940	8-Jul-19	15:53:45	NA	4.4
176940	8-Jul-19	15:55:00	NA	4.4
176940	8-Jul-19	15:56:15	NA	4.1
176940	8-Jul-19	15:57:30	NA	4.4
176940	8-Jul-19	15:58:45	NA	4.4
176940	8-Jul-19	22:00:00	NA	1.2
176940	8-Jul-19	22:01:15	NA	2.8
176940	8-Jul-19	22:02:30	NA	5.7
176940	8-Jul-19	22:03:45	NA	5.7
176940	8-Jul-19	22:05:00	NA	5.7
176940	8-Jul-19	22:06:15	NA	5.7
176940	8-Jul-19	22:07:30	NA	5.7
176940	8-Jul-19	22:08:45	NA	5.7
176940	8-Jul-19	22:10:00	NA	0.9
176940	8-Jul-19	22:11:15	NA	2.2
176940	8-Jul-19	22:12:30	NA	2.5
176940	8-Jul-19	22:13:45	NA	2.8
176940	8-Jul-19	22:15:00	NA	3.2
176940	8-Jul-19	22:16:15	NA	3.2
176940	8-Jul-19	22:17:30	NA	2.8
176940	8-Jul-19	22:18:45	NA	2.5
176940	8-Jul-19	22:20:00	NA	2.5
176940	8-Jul-19	22:21:15	NA	1.8
176940	8-Jul-19	22:22:30	NA	1.2
176940	8-Jul-19	22:23:45	NA	1.5
176940	8-Jul-19	22:25:00	NA	5.7
176940	8-Jul-19	22:26:15	NA	5.7
176940	8-Jul-19	22:27:30	NA	5.7
176940	8-Jul-19	22:28:45	NA	5.7
176940	8-Jul-19	22:30:00	NA	5.7
176940	8-Jul-19	22:31:15	NA	5.7
176940	8-Jul-19	22:32:30	NA	5.7
176940	8-Jul-19	22:33:45	NA	5.7
176940	8-Jul-19	22:35:00	NA	5.7
176940	8-Jul-19	22:36:15	NA	5.7
176940	8-Jul-19	22:37:30	NA	5.7
176940	8-Jul-19	22:38:45	NA	5.7
176940	8-Jul-19	22:40:00	NA	4.4
176940	8-Jul-19	22:41:15	NA	2.5
176940	8-Jul-19	22:42:30	NA	4.7
176940	8-Jul-19	22:43:45	NA	4.7
176940	8-Jul-19	22:45:00	NA	4.7
176940	8-Jul-19	22:46:15	NA	3.2
176940	8-Jul-19	22:47:30	NA	3.8
176940	8-Jul-19	22:48:45	NA	3.5
176940	8-Jul-19	22:50:00	NA	3.8
176940	8-Jul-19	22:51:15	NA	3.8
176940	8-Jul-19	22:52:30	NA	3.8
176940	8-Jul-19	22:53:45	NA	3.8
176940	8-Jul-19	22:55:00	NA	3.8
176940	8-Jul-19	22:56:15	NA	4.2
176940	8-Jul-19	22:57:30	NA	3.5
176940	8-Jul-19	22:58:45	NA	3.2
176940	9-Jul-19	3:00:00	NA	5.6
176940	9-Jul-19	3:01:15	NA	5.6
176940	9-Jul-19	3:02:30	NA	5.6
176940	9-Jul-19	3:03:45	NA	5.6
176940	9-Jul-19	3:05:00	NA	2.2
176940	9-Jul-19	3:06:15	NA	4.3
176940	9-Jul-19	3:07:30	NA	4.3
176940	9-Jul-19	3:08:45	NA	4.3
176940	9-Jul-19	3:10:00	NA	4.3
176940	9-Jul-19	3:11:15	NA	4.3
176940	9-Jul-19	3:12:30	NA	4.3
176940	9-Jul-19	3:13:45	NA	4.3
176940	9-Jul-19	3:15:00	NA	4.6
176940	9-Jul-19	3:16:15	NA	4.3
176940	9-Jul-19	3:17:30	NA	4.3
176940	9-Jul-19	3:18:45	NA	4.3
176940	9-Jul-19	3:20:00	NA	4.3
176940	9-Jul-19	3:21:15	NA	4
176940	9-Jul-19	3:22:30	NA	3.7
176940	9-Jul-19	3:23:45	NA	3.7
176940	9-Jul-19	3:25:00	NA	3.7
176940	9-Jul-19	3:26:15	NA	3.7
176940	9-Jul-19	3:27:30	NA	3.7
176940	9-Jul-19	3:28:45	NA	4
176940	9-Jul-19	3:30:00	NA	4
176940	9-Jul-19	3:31:15	NA	4.3
176940	9-Jul-19	3:32:30	NA	4.3
176940	9-Jul-19	3:33:45	NA	4.3
176940	9-Jul-19	3:35:00	NA	4.6
176940	9-Jul-19	3:36:15	NA	4.6
176940	9-Jul-19	3:37:30	NA	4.6
176940	9-Jul-19	3:38:45	NA	4.6
176940	9-Jul-19	3:40:00	NA	4.3
176940	9-Jul-19	3:41:15	NA	4.3
176940	9-Jul-19	3:42:30	NA	4.6
176940	9-Jul-19	3:43:45	NA	4.6
176940	9-Jul-19	3:45:00	NA	4.6
176940	9-Jul-19	3:46:15	NA	4.6
176940	9-Jul-19	3:47:30	NA	4.6
176940	9-Jul-19	3:48:45	NA	4.6
176940	9-Jul-19	3:50:00	NA	4.6
176940	9-Jul-19	3:51:15	NA	4.6
176940	9-Jul-19	3:52:30	NA	4.3
176940	9-Jul-19	3:53:45	NA	3.7
176940	9-Jul-19	3:55:00	NA	3.3
176940	9-Jul-19	3:56:15	NA	2.7
176940	9-Jul-19	3:57:30	NA	2.2
176940	9-Jul-19	3:58:45	NA	1.1
176940	9-Jul-19	4:00:00	10.5	3.7
176940	9-Jul-19	4:01:15	3.5	5.6
176940	9-Jul-19	4:02:30	3.5	5.6
176940	9-Jul-19	4:03:45	3.5	5.6
176940	9-Jul-19	4:05:00	10.5	5.6
176940	9-Jul-19	4:06:15	48.5	1.7
176940	9-Jul-19	4:07:30	48.5	1
176940	9-Jul-19	4:08:45	48.5	2
176940	9-Jul-19	4:10:00	62.5	2.7
176940	9-Jul-19	4:11:15	62.5	2.3
176940	9-Jul-19	4:12:30	24.5	1
176940	9-Jul-19	4:13:45	3.5	5.6
176940	9-Jul-19	4:15:00	3.5	5.6
176940	9-Jul-19	4:16:15	3.5	5.6
176940	9-Jul-19	4:17:30	3.5	5.6
176940	9-Jul-19	4:18:45	3.5	5.6
176940	9-Jul-19	4:20:00	3.5	5.6
176940	9-Jul-19	4:21:15	48.5	2
176940	9-Jul-19	4:22:30	125	3.7
176940	9-Jul-19	4:23:45	180	4.6
176940	9-Jul-19	4:25:00	277.5	4.6
176940	9-Jul-19	4:26:15	332.5	4.3
176940	9-Jul-19	4:27:30	332.5	4.3
176940	9-Jul-19	4:28:45	388	4.3
176940	9-Jul-19	4:30:00	388	4.3
176940	9-Jul-19	4:31:15	388	4.3
176940	9-Jul-19	4:32:30	388	4.3
176940	9-Jul-19	4:33:45	388	4.3
176940	9-Jul-19	4:35:00	388	4.3
176940	9-Jul-19	4:36:15	388	4.3
176940	9-Jul-19	4:37:30	388	4.3
176940	9-Jul-19	4:38:45	388	4.3
176940	9-Jul-19	4:40:00	388	4.3
176940	9-Jul-19	4:41:15	388	4.3
176940	9-Jul-19	4:42:30	388	4.3
176940	9-Jul-19	4:43:45	388	4.3
176940	9-Jul-19	4:45:00	388	4.3
176940	9-Jul-19	4:46:15	388	4.3
176940	9-Jul-19	4:47:30	388	4.3
176940	9-Jul-19	4:48:45	332.5	4.3
176940	9-Jul-19	4:50:00	332.5	4.3
176940	9-Jul-19	4:51:15	332.5	4.3
176940	9-Jul-19	4:52:30	277.5	4.6
176940	9-Jul-19	4:53:45	222	4.3
176940	9-Jul-19	4:55:00	180	4.6
176940	9-Jul-19	4:56:15	125	4.3
176940	9-Jul-19	4:57:30	76.5	2.3
176940	9-Jul-19	4:58:45	48.5	1.7
176940	9-Jul-19	6:00:00	NA	4.6
176940	9-Jul-19	6:01:15	NA	4.6
176940	9-Jul-19	6:02:30	NA	3
176940	9-Jul-19	6:03:45	NA	0.7
176940	9-Jul-19	6:05:00	NA	1.5
176940	9-Jul-19	6:06:15	NA	5.6
176940	9-Jul-19	6:07:30	NA	5.6
176940	9-Jul-19	6:08:45	NA	5.6
176940	9-Jul-19	6:10:00	NA	5.6
176940	9-Jul-19	6:11:15	NA	5.6
176940	9-Jul-19	6:12:30	NA	5.6
176940	9-Jul-19	6:13:45	NA	5.6
176940	9-Jul-19	6:15:00	NA	5.6
176940	9-Jul-19	6:16:15	NA	1.1
176940	9-Jul-19	6:17:30	NA	2.4
176940	9-Jul-19	6:18:45	NA	5.6
176940	9-Jul-19	6:20:00	NA	5.6
176940	9-Jul-19	6:21:15	NA	5.6
176940	9-Jul-19	6:22:30	NA	5.6
176940	9-Jul-19	6:23:45	NA	5.6
176940	9-Jul-19	6:25:00	NA	5.6
176940	9-Jul-19	6:26:15	NA	5.6
176940	9-Jul-19	6:27:30	NA	2.4
176940	9-Jul-19	6:28:45	NA	4.1
176940	9-Jul-19	6:30:00	NA	4.4
176940	9-Jul-19	6:31:15	NA	4.4
176940	9-Jul-19	6:32:30	NA	4.4
176940	9-Jul-19	6:33:45	NA	4.4
176940	9-Jul-19	6:35:00	NA	4.4
176940	9-Jul-19	6:36:15	NA	4.4
176940	9-Jul-19	6:37:30	NA	4.1
176940	9-Jul-19	6:38:45	NA	3.7
176940	9-Jul-19	6:40:00	NA	3.7
176940	9-Jul-19	6:41:15	NA	3.7
176940	9-Jul-19	6:42:30	NA	3.7
176940	9-Jul-19	6:43:45	NA	4.1
176940	9-Jul-19	6:45:00	NA	3.7
176940	9-Jul-19	6:46:15	NA	3.7
176940	9-Jul-19	6:47:30	NA	3.7
176940	9-Jul-19	6:48:45	NA	3.7
176940	9-Jul-19	6:50:00	NA	3.7
176940	9-Jul-19	6:51:15	NA	3.7
176940	9-Jul-19	6:52:30	NA	3.7
176940	9-Jul-19	6:53:45	NA	3.7
176940	9-Jul-19	6:55:00	NA	4.1
176940	9-Jul-19	6:56:15	NA	4.1
176940	9-Jul-19	6:57:30	NA	4.1
176940	9-Jul-19	6:58:45	NA	4.4
176940	9-Jul-19	9:00:00	338.5	NA
176940	9-Jul-19	9:01:15	406	NA
176940	9-Jul-19	9:02:30	406	NA
176940	9-Jul-19	9:03:45	406	NA
176940	9-Jul-19	9:05:00	406	NA
176940	9-Jul-19	9:06:15	406	NA
176940	9-Jul-19	9:07:30	406	NA
176940	9-Jul-19	9:08:45	406	NA
176940	9-Jul-19	9:10:00	406	NA
176940	9-Jul-19	9:11:15	406	NA
176940	9-Jul-19	9:12:30	473.5	NA
176940	9-Jul-19	9:13:45	473.5	NA
176940	9-Jul-19	9:15:00	473.5	NA
176940	9-Jul-19	9:16:15	473.5	NA
176940	9-Jul-19	9:17:30	473.5	NA
176940	9-Jul-19	9:18:45	473.5	NA
176940	9-Jul-19	9:20:00	473.5	NA
176940	9-Jul-19	9:21:15	473.5	NA
176940	9-Jul-19	9:22:30	473.5	NA
176940	9-Jul-19	9:23:45	406	NA
176940	9-Jul-19	9:25:00	338.5	NA
176940	9-Jul-19	9:26:15	338.5	NA
176940	9-Jul-19	9:27:30	338.5	NA
176940	9-Jul-19	9:28:45	338.5	NA
176940	9-Jul-19	9:30:00	270.5	NA
176940	9-Jul-19	9:31:15	219.5	NA
176940	9-Jul-19	9:32:30	186	NA
176940	9-Jul-19	9:33:45	118.5	NA
176940	9-Jul-19	9:35:00	76	NA
176940	9-Jul-19	9:36:15	42	NA
176940	9-Jul-19	9:37:30	12.5	NA
176940	9-Jul-19	9:38:45	4.5	NA
176940	9-Jul-19	9:40:00	4.5	NA
176940	9-Jul-19	9:41:15	4.5	NA
176940	9-Jul-19	9:42:30	29.5	NA
176940	9-Jul-19	9:43:45	12.5	NA
176940	9-Jul-19	9:45:00	42	NA
176940	9-Jul-19	9:46:15	12.5	NA
176940	9-Jul-19	9:47:30	4.5	NA
176940	9-Jul-19	9:48:45	4.5	NA
176940	9-Jul-19	9:50:00	21	NA
176940	9-Jul-19	9:51:15	59	NA
176940	9-Jul-19	9:52:30	76	NA
176940	9-Jul-19	9:53:45	76	NA
176940	9-Jul-19	9:55:00	76	NA
176940	9-Jul-19	9:56:15	21	NA
176940	9-Jul-19	9:57:30	4.5	NA
176940	9-Jul-19	9:58:45	4.5	NA
176940	9-Jul-19	12:00:00	3.5	NA
176940	9-Jul-19	12:01:15	3.5	NA
176940	9-Jul-19	12:02:30	3.5	NA
176940	9-Jul-19	12:03:45	3.5	NA
176940	9-Jul-19	12:05:00	3.5	NA
176940	9-Jul-19	12:06:15	3.5	NA
176940	9-Jul-19	12:07:30	3.5	NA
176940	9-Jul-19	12:08:45	3.5	NA
176940	9-Jul-19	12:10:00	3.5	NA
176940	9-Jul-19	12:11:15	25	NA
176940	9-Jul-19	12:12:30	101	NA
176940	9-Jul-19	12:13:45	158.5	NA
176940	9-Jul-19	12:15:00	230.5	NA
176940	9-Jul-19	12:16:15	288	NA
176940	9-Jul-19	12:17:30	346	NA
176940	9-Jul-19	12:18:45	404	NA
176940	9-Jul-19	12:20:00	404	NA
176940	9-Jul-19	12:21:15	404	NA
176940	9-Jul-19	12:22:30	404	NA
176940	9-Jul-19	12:23:45	404	NA
176940	9-Jul-19	12:25:00	404	NA
176940	9-Jul-19	12:26:15	404	NA
176940	9-Jul-19	12:27:30	404	NA
176940	9-Jul-19	12:28:45	404	NA
176940	9-Jul-19	12:30:00	404	NA
176940	9-Jul-19	12:31:15	346	NA
176940	9-Jul-19	12:32:30	404	NA
176940	9-Jul-19	12:33:45	346	NA
176940	9-Jul-19	12:35:00	404	NA
176940	9-Jul-19	12:36:15	346	NA
176940	9-Jul-19	12:37:30	346	NA
176940	9-Jul-19	12:38:45	346	NA
176940	9-Jul-19	12:40:00	288	NA
176940	9-Jul-19	12:41:15	346	NA
176940	9-Jul-19	12:42:30	288	NA
176940	9-Jul-19	12:43:45	288	NA
176940	9-Jul-19	12:45:00	288	NA
176940	9-Jul-19	12:46:15	230.5	NA
176940	9-Jul-19	12:47:30	187.5	NA
176940	9-Jul-19	12:48:45	129.5	NA
176940	9-Jul-19	12:50:00	50.5	NA
176940	9-Jul-19	12:51:15	18	NA
176940	9-Jul-19	12:52:30	3.5	NA
176940	9-Jul-19	12:53:45	3.5	NA
176940	9-Jul-19	12:55:00	11	NA
176940	9-Jul-19	12:56:15	3.5	NA
176940	9-Jul-19	12:57:30	3.5	NA
176940	9-Jul-19	12:58:45	3.5	NA
176940	9-Jul-19	17:00:00	NA	3
176940	9-Jul-19	17:01:15	NA	4.9
176940	9-Jul-19	17:02:30	NA	4.6
176940	9-Jul-19	17:03:45	NA	4.4
176940	9-Jul-19	17:05:00	NA	4.1
176940	9-Jul-19	17:06:15	NA	4.1
176940	9-Jul-19	17:07:30	NA	4.1
176940	9-Jul-19	17:08:45	NA	4.1
176940	9-Jul-19	17:10:00	NA	4.1
176940	9-Jul-19	17:11:15	NA	4.1
176940	9-Jul-19	17:12:30	NA	4.1
176940	9-Jul-19	17:13:45	NA	4.1
176940	9-Jul-19	17:15:00	NA	4.1
176940	9-Jul-19	17:16:15	NA	4.4
176940	9-Jul-19	17:17:30	NA	4.4
176940	9-Jul-19	17:18:45	NA	4.1
176940	9-Jul-19	17:20:00	NA	4.4
176940	9-Jul-19	17:21:15	NA	4.1
176940	9-Jul-19	17:22:30	NA	4.4
176940	9-Jul-19	17:23:45	NA	4.4
176940	9-Jul-19	17:25:00	NA	4.4
176940	9-Jul-19	17:26:15	NA	4.4
176940	9-Jul-19	17:27:30	NA	4.4
176940	9-Jul-19	17:28:45	NA	4.4
176940	9-Jul-19	17:30:00	NA	4.1
176940	9-Jul-19	17:31:15	NA	4.4
176940	9-Jul-19	17:32:30	NA	4.6
176940	9-Jul-19	17:33:45	NA	4.6
176940	9-Jul-19	17:35:00	NA	4.6
176940	9-Jul-19	17:36:15	NA	4.4
176940	9-Jul-19	17:37:30	NA	3.9
176940	9-Jul-19	17:38:45	NA	2.7
176940	9-Jul-19	17:40:00	NA	5.7
176940	9-Jul-19	17:41:15	NA	5.7
176940	9-Jul-19	17:42:30	NA	5.7
176940	9-Jul-19	17:43:45	NA	5.7
176940	9-Jul-19	17:45:00	NA	5.7
176940	9-Jul-19	17:46:15	NA	2.7
176940	9-Jul-19	17:47:30	NA	2.4
176940	9-Jul-19	17:48:45	NA	3
176940	9-Jul-19	17:50:00	NA	3
176940	9-Jul-19	17:51:15	NA	2.7
176940	9-Jul-19	17:52:30	NA	1.9
176940	9-Jul-19	17:53:45	NA	5.7
176940	9-Jul-19	17:55:00	NA	5.7
176940	9-Jul-19	17:56:15	NA	6.1
176940	9-Jul-19	17:57:30	NA	5.7
176940	9-Jul-19	17:58:45	NA	6.1
176940	9-Jul-19	18:00:00	NA	5.7
176940	9-Jul-19	18:01:15	NA	5.7
176940	9-Jul-19	18:02:30	NA	3
176940	9-Jul-19	18:03:45	NA	4.4
176940	9-Jul-19	18:05:00	NA	4.7
176940	9-Jul-19	18:06:15	NA	4.4
176940	9-Jul-19	18:07:30	NA	4.2
176940	9-Jul-19	18:08:45	NA	4.4
176940	9-Jul-19	18:10:00	NA	4.2
176940	9-Jul-19	18:11:15	NA	4.2
176940	9-Jul-19	18:12:30	NA	4.2
176940	9-Jul-19	18:13:45	NA	4.2
176940	9-Jul-19	18:15:00	NA	4.2
176940	9-Jul-19	18:16:15	NA	3.9
176940	9-Jul-19	18:17:30	NA	3.9
176940	9-Jul-19	18:18:45	NA	4.2
176940	9-Jul-19	18:20:00	NA	4.2
176940	9-Jul-19	18:21:15	NA	4.2
176940	9-Jul-19	18:22:30	NA	4.2
176940	9-Jul-19	18:23:45	NA	4.4
176940	9-Jul-19	18:25:00	NA	4.2
176940	9-Jul-19	18:26:15	NA	4.2
176940	9-Jul-19	18:27:30	NA	4.2
176940	9-Jul-19	18:28:45	NA	4.2
176940	9-Jul-19	18:30:00	NA	4.4
176940	9-Jul-19	18:31:15	NA	4.2
176940	9-Jul-19	18:32:30	NA	4.2
176940	9-Jul-19	18:33:45	NA	4.2
176940	9-Jul-19	18:35:00	NA	4.4
176940	9-Jul-19	18:36:15	NA	4.2
176940	9-Jul-19	18:37:30	NA	4.4
176940	9-Jul-19	18:38:45	NA	4.7
176940	9-Jul-19	18:40:00	NA	4.7
176940	9-Jul-19	18:41:15	NA	3.9
176940	9-Jul-19	18:42:30	NA	2.5
176940	9-Jul-19	18:43:45	NA	5.5
176940	9-Jul-19	18:45:00	NA	5.5
176940	9-Jul-19	18:46:15	NA	5.5
176940	9-Jul-19	18:47:30	NA	5.5
176940	9-Jul-19	18:48:45	NA	5.5
176940	9-Jul-19	18:50:00	NA	5.5
176940	9-Jul-19	18:51:15	NA	5.5
176940	9-Jul-19	18:52:30	NA	5.2
176940	9-Jul-19	18:53:45	NA	3.3
176940	9-Jul-19	18:55:00	NA	4.4
176940	9-Jul-19	18:56:15	NA	4.7
176940	9-Jul-19	18:57:30	NA	4.4
176940	9-Jul-19	18:58:45	NA	4.4
176940	9-Jul-19	19:00:00	359	4.1
176940	9-Jul-19	19:01:15	359	4.1
176940	9-Jul-19	19:02:30	359	4.4
176940	9-Jul-19	19:03:45	359	4.4
176940	9-Jul-19	19:05:00	359	4.1
176940	9-Jul-19	19:06:15	359	4.1
176940	9-Jul-19	19:07:30	359	4.4
176940	9-Jul-19	19:08:45	359	4.4
176940	9-Jul-19	19:10:00	359	4.4
176940	9-Jul-19	19:11:15	359	4.4
176940	9-Jul-19	19:12:30	359	4.4
176940	9-Jul-19	19:13:45	359	4.4
176940	9-Jul-19	19:15:00	359	4.4
176940	9-Jul-19	19:16:15	359	4.4
176940	9-Jul-19	19:17:30	307	4.4
176940	9-Jul-19	19:18:45	359	4.4
176940	9-Jul-19	19:20:00	359	4.4
176940	9-Jul-19	19:21:15	307	4.4
176940	9-Jul-19	19:22:30	307	4.4
176940	9-Jul-19	19:23:45	307	4.4
176940	9-Jul-19	19:25:00	256	4.6
176940	9-Jul-19	19:26:15	205	4.6
176940	9-Jul-19	19:27:30	166.5	4.6
176940	9-Jul-19	19:28:45	115.5	3.9
176940	9-Jul-19	19:30:00	57.5	3.1
176940	9-Jul-19	19:31:15	22.5	2.1
176940	9-Jul-19	19:32:30	3	5.6
176940	9-Jul-19	19:33:45	9.5	5.1
176940	9-Jul-19	19:35:00	3	5.6
176940	9-Jul-19	19:36:15	3	5.6
176940	9-Jul-19	19:37:30	3	5.6
176940	9-Jul-19	19:38:45	22.5	2.1
176940	9-Jul-19	19:40:00	32	2.3
176940	9-Jul-19	19:41:15	57.5	2.8
176940	9-Jul-19	19:42:30	57.5	3.1
176940	9-Jul-19	19:43:45	70.5	3.3
176940	9-Jul-19	19:45:00	89.5	3.6
176940	9-Jul-19	19:46:15	89.5	3.9
176940	9-Jul-19	19:47:30	89.5	3.6
176940	9-Jul-19	19:48:45	57.5	3.1
176940	9-Jul-19	19:50:00	45	2.6
176940	9-Jul-19	19:51:15	16	2.3
176940	9-Jul-19	19:52:30	3	5.6
176940	9-Jul-19	19:53:45	3	5.6
176940	9-Jul-19	19:55:00	3	5.6
176940	9-Jul-19	19:56:15	9.5	5.4
176940	9-Jul-19	19:57:30	16	2.6
176940	9-Jul-19	19:58:45	22.5	2.3
176940	9-Jul-19	22:00:00	177	NA
176940	9-Jul-19	22:01:15	122.5	NA
176940	9-Jul-19	22:02:30	95.5	NA
176940	9-Jul-19	22:03:45	47.5	NA
176940	9-Jul-19	22:05:00	34	NA
176940	9-Jul-19	22:06:15	3.5	NA
176940	9-Jul-19	22:07:30	3.5	NA
176940	9-Jul-19	22:08:45	3.5	NA
176940	9-Jul-19	22:10:00	3.5	NA
176940	9-Jul-19	22:11:15	10	NA
176940	9-Jul-19	22:12:30	17	NA
176940	9-Jul-19	22:13:45	3.5	NA
176940	9-Jul-19	22:15:00	3.5	NA
176940	9-Jul-19	22:16:15	3.5	NA
176940	9-Jul-19	22:17:30	3.5	NA
176940	9-Jul-19	22:18:45	3.5	NA
176940	9-Jul-19	22:20:00	75	NA
176940	9-Jul-19	22:21:15	149.5	NA
176940	9-Jul-19	22:22:30	218	NA
176940	9-Jul-19	22:23:45	272	NA
176940	9-Jul-19	22:25:00	326.5	NA
176940	9-Jul-19	22:26:15	326.5	NA
176940	9-Jul-19	22:27:30	381.5	NA
176940	9-Jul-19	22:28:45	381.5	NA
176940	9-Jul-19	22:30:00	326.5	NA
176940	9-Jul-19	22:31:15	326.5	NA
176940	9-Jul-19	22:32:30	381.5	NA
176940	9-Jul-19	22:33:45	381.5	NA
176940	9-Jul-19	22:35:00	381.5	NA
176940	9-Jul-19	22:36:15	381.5	NA
176940	9-Jul-19	22:37:30	381.5	NA
176940	9-Jul-19	22:38:45	381.5	NA
176940	9-Jul-19	22:40:00	381.5	NA
176940	9-Jul-19	22:41:15	326.5	NA
176940	9-Jul-19	22:42:30	326.5	NA
176940	9-Jul-19	22:43:45	326.5	NA
176940	9-Jul-19	22:45:00	326.5	NA
176940	9-Jul-19	22:46:15	326.5	NA
176940	9-Jul-19	22:47:30	326.5	NA
176940	9-Jul-19	22:48:45	326.5	NA
176940	9-Jul-19	22:50:00	326.5	NA
176940	9-Jul-19	22:51:15	272	NA
176940	9-Jul-19	22:52:30	218	NA
176940	9-Jul-19	22:53:45	177	NA
176940	9-Jul-19	22:55:00	122.5	NA
176940	9-Jul-19	22:56:15	61.5	NA
176940	9-Jul-19	22:57:30	34	NA
176940	9-Jul-19	22:58:45	3.5	NA
176940	10-Jul-19	0:00:00	5.5	5.6
176940	10-Jul-19	0:01:15	5.5	6.1
176940	10-Jul-19	0:02:30	5.5	6.1
176940	10-Jul-19	0:03:45	5.5	6.1
176940	10-Jul-19	0:05:00	5.5	6.1
176940	10-Jul-19	0:06:15	5.5	6.1
176940	10-Jul-19	0:07:30	5.5	6.1
176940	10-Jul-19	0:08:45	5.5	6.1
176940	10-Jul-19	0:10:00	5.5	6.1
176940	10-Jul-19	0:11:15	79.5	3.5
176940	10-Jul-19	0:12:30	158.5	4.9
176940	10-Jul-19	0:13:45	204	4.6
176940	10-Jul-19	0:15:00	363	4.3
176940	10-Jul-19	0:16:15	363	4.3
176940	10-Jul-19	0:17:30	453.5	4.1
176940	10-Jul-19	0:18:45	453.5	4.1
176940	10-Jul-19	0:20:00	544	3.7
176940	10-Jul-19	0:21:15	544	3.7
176940	10-Jul-19	0:22:30	635	3.7
176940	10-Jul-19	0:23:45	635	3.7
176940	10-Jul-19	0:25:00	635	3.7
176940	10-Jul-19	0:26:15	635	3.5
176940	10-Jul-19	0:27:30	635	3.7
176940	10-Jul-19	0:28:45	635	3.7
176940	10-Jul-19	0:30:00	635	3.7
176940	10-Jul-19	0:31:15	635	3.7
176940	10-Jul-19	0:32:30	544	3.7
176940	10-Jul-19	0:33:45	544	3.7
176940	10-Jul-19	0:35:00	635	3.7
176940	10-Jul-19	0:36:15	635	3.7
176940	10-Jul-19	0:37:30	635	3.7
176940	10-Jul-19	0:38:45	544	3.7
[truncated: 16,672 more rows]
