# Supplementary material for: Aseasonal Migration of a Northern Bottlenose Whale Provides Support for the Skin Molt Migration Hypothesis
Source: Ecol Evol. 2025 Jan 30;15(2):e70921. doi: 10.1002/ece3.70921 (PMC11780396; doi:10.1002/ece3.70921)
Supplement: Supplementary file 5 — Data S5: skin_molt_code.R. [file ECE3-15-e70921-s008.R]

#### FIT MOVEMENT MODEL ####

data_ARGOS <-
  read.csv("Locations.csv") %>%
  filter(DeployID == 176940) %>%
  rename(id = DeployID,
         lc = Quality,
         lon = Longitude,
         lat = Latitude,
         date = Date) %>%
  filter(lc != "Z") %>%
  dplyr::select(c(id,lc,lon,lat,date)) %>%
  mutate(date = parse_date_time(date,"%H:%M:%S %d-%b-%Y")) %>%
  add_row(id = 176940, lc = "G", lon = -58.374271, lat = 64.109917, date = as.POSIXct("2019-07-05 11:56:00")) #ADD TAGGING LOCATION


data_ssm <- grab(fit_ssm(data_ARGOS, 
                     model = "crw",
                     time.step = 6),
             what = "predicted")


#### CALCULATE DAILY DISTANCE TRAVELLED ####

data_ssm <- data_ssm %>% mutate(lon2 = lag(lon)) %>% mutate(lat2 = lag(lat)) %>% mutate(dist = NA)

for (i in 1:nrow(data_ssm)){
  data_ssm$dist[i] <- geosphere::distGeo(p1 = c(data_ssm$lon[i],data_ssm$lat[i]), p2 = c(data_ssm$lon2[i],data_ssm$lat2[i]))
}

data_ssm <- data_ssm %>%
  mutate(dist = dist/1000)


#### FIT MOVEMENT MODEL (FIGURE S3) ####

data_ARGOS <- read.csv("Locations.csv") %>%
  filter(DeployID %in% c(135201,135203,135205,135206,175029)) %>%
  rename(id = DeployID,
         lc = Quality,
         lon = Longitude,
         lat = Latitude,
         date = Date) %>%
  filter(lc != "Z") %>%
  dplyr::select(c(id,lc,lon,lat,date)) %>%
  mutate(date = parse_date_time(date,"%H:%M:%S %d-%b-%Y"))

data_ssm <- grab(fit_ssm(data_ARGOS, 
                     model = "crw",
                     time.step = 6),
             what = "predicted")
